# Supplementary material for: N-[(4-Chloro­phen­yl)sulfon­yl]acetamide
Source: Acta Crystallogr Sect E Struct Rep Online. 2012 Aug 4;68(Pt 9):o2626. doi: 10.1107/S1600536812033764 (PMC3435654; doi:10.1107/S1600536812033764)
Supplement: Supplementary file 1 [file e-68-o2626-sup1.cif]

##############################################################################
#                                                                            #
# This CIF contains the data in a paper accepted for publication in          #
# Acta Crystallographica Section E. It conforms to the requirements of       #
# Notes for Authors for Acta Crystallographica Section E, and has been       #
# peer reviewed under the auspices of the IUCr Commission on Journals.       #
#                                                                            #
# Full details of the Crystallographic Information File format               #
# are given in the paper "The Crystallographic Information File (CIF):       #
# a New Standard Archive File for Crystallography" by S. R. Hall, F. H.      #
# Allen and I. D. Brown [Acta Cryst. (1991), A47, 655-685].                  #
#                                                                            #
# The current version of the core CIF dictionary is obtainable from          #
# ftp://ftp.iucr.org/pub/cif_core.dic.                                       #
#                                                                            #
# Software is freely available for graphical display of the structure(s)     #
# in this CIF. For information consult the CIF software page                 #
# http://www.iucr.org/resources/cif/software.                                #
#                                                                            #
# This file may be used for bona fide research purposes within the           #
# scientific community so long as proper attribution is given to the journal # 
# article from which it was obtained.                                        #
#                                                                            #
##############################################################################
data_global
_audit_creation_method     'form.cif (version 2.0)'
_journal_data_validation_number     ?
_journal_date_recd_electronic     2012-07-26
_journal_date_accepted     2012-07-27
_journal_name_full     'Acta Crystallographica, Section E'
_journal_year     2012
_journal_volume     68
_journal_issue      9
_journal_page_first     o2626
_journal_page_last     o2626
_journal_paper_category     QO
_journal_paper_doi     10.1107/S1600536812033764
_journal_coeditor_code     IS5173
_publ_contact_author_name     'Prof. Fun, Hoong-Kun'
_publ_contact_author_address
;
      X-ray Crystallography Unit
      School of Physics
      Universiti Sains Malaysia
      11800 USM, Penang
      MALAYSIA
;
_publ_contact_author_email     'hkfun@usm.my'
_publ_contact_author_fax     '604 6579150'
_publ_contact_author_phone     '604 6533652'
_publ_section_title
;
<i>N</i>-[(4-Chlorophenyl)sulfonyl]acetamide
;
loop_
    _publ_author_name
    _publ_author_footnote
    _publ_author_address
    'Fun, Hoong-Kun'
;
Thomson Reuters ResearcherID: A-3561-2009.
;
;
X-ray Crystallography Unit
School of Physics
Universiti Sains Malaysia
11800 USM, Penang
Malaysia
;
    'Tze Shyang Chia' ?
;
X-ray Crystallography Unit
School of Physics
Universiti Sains Malaysia
11800 USM, Penang
Malaysia
;
    'K. Jyothi' ?
;
Department of Chemistry
St. Joseph Engineering College
Vamanjoor
Mangalore 575 028
Karnataka
India
;
    'Poornima Hegde' ?
;
Department of Chemistry
St. Joseph Engineering College
Vamanjoor
Mangalore 575 028
Karnataka
India
;
    'Pramila Rita D'Souza' ?
;
Department of Chemistry
St. Joseph Engineering College
Vamanjoor
Mangalore 575 028
Karnataka
India
;
data_I
_audit_creation_method     SHELXL-97
_chemical_name_systematic
;
<i>N</i>-[(4-Chlorophenyl)sulfonyl]acetamide
;
_chemical_name_common     ?
_chemical_formula_moiety     'C8 H8 Cl N O3 S'
_chemical_formula_sum     'C8 H8 Cl N O3 S'
_chemical_formula_iupac     'C8 H8 Cl N O3 S'
_chemical_formula_weight     233.66
_chemical_melting_point     ?
_symmetry_cell_setting     monoclinic
_symmetry_space_group_name_H-M     'P 2/c'
_symmetry_space_group_name_Hall     '-P 2yc'
loop_
    _symmetry_equiv_pos_as_xyz
    'x, y, z'
    '-x, y, -z+1/2'
    '-x, -y, -z'
    'x, -y, z-1/2'
_cell_length_a     12.1801(6)
_cell_length_b     9.2529(4)
_cell_length_c     17.6769(8)
_cell_angle_alpha     90.00
_cell_angle_beta     101.9790(10)
_cell_angle_gamma     90.00
_cell_volume     1948.83(16)
_cell_formula_units_Z     8
_cell_measurement_reflns_used     9840
_cell_measurement_theta_min     2.50
_cell_measurement_theta_max     32.60
_cell_measurement_temperature     100.0(10)
_exptl_crystal_description     'block'
_exptl_crystal_colour     'colourless'
_exptl_crystal_size_max     0.36
_exptl_crystal_size_mid     0.14
_exptl_crystal_size_min     0.14
_exptl_crystal_density_diffrn     1.593
_exptl_crystal_density_meas     ?
_exptl_crystal_density_method     'not measured'
_exptl_crystal_F_000     960
_exptl_absorpt_coefficient_mu     0.585
_exptl_absorpt_correction_type     multi-scan
_exptl_absorpt_process_details     '(<i>SADABS</i>; Bruker, 2009)'
_exptl_absorpt_correction_T_min     0.8193
_exptl_absorpt_correction_T_max     0.9232
_exptl_special_details
;
The crystal was placed in the cold stream of an Oxford Cryosystems Cobra
open-flow nitrogen cryostat (Cosier & Glazer, 1986) operating at 100.0 (1) K.
;
_diffrn_ambient_temperature     100.0(10)
_diffrn_radiation_type     MoK\a
_diffrn_radiation_wavelength     0.71073
_diffrn_radiation_source     'fine-focus sealed tube'
_diffrn_radiation_monochromator     graphite
_diffrn_measurement_device_type     'Bruker APEX DUO CCD area-detector'
_diffrn_measurement_method     '\f and \w scans'
_diffrn_detector_area_resol_mean     ?
_diffrn_reflns_number     45479
_diffrn_reflns_av_R_equivalents     0.0333
_diffrn_reflns_av_sigmaI/netI     0.0196
_diffrn_reflns_theta_min     2.20
_diffrn_reflns_theta_max     32.66
_diffrn_reflns_theta_full     32.66
_diffrn_measured_fraction_theta_max     0.996
_diffrn_measured_fraction_theta_full     0.996
_diffrn_reflns_limit_h_min     -18
_diffrn_reflns_limit_h_max     18
_diffrn_reflns_limit_k_min     -14
_diffrn_reflns_limit_k_max     13
_diffrn_reflns_limit_l_min     -26
_diffrn_reflns_limit_l_max     26
_diffrn_standards_number     0
_diffrn_standards_interval_count     .
_diffrn_standards_interval_time     .
_diffrn_standards_decay_%     ?
_refine_special_details
;
Refinement of <i>F</i>^2^ against ALL reflections. The weighted <i>R</i>-factor
<i>wR</i> and goodness of fit <i>S</i> are based on <i>F</i>^2^, conventional
<i>R</i>-factors <i>R</i> are based on <i>F</i>, with <i>F</i> set to zero for
negative <i>F</i>^2^. The threshold expression of <i>F</i>^2^ >
\s(<i>F</i>^2^) is used only for calculating <i>R</i>-factors(gt) <i>etc</i>.
and is not relevant to the choice of reflections for refinement.
<i>R</i>-factors based on <i>F</i>^2^ are statistically about twice as large
as those based on <i>F</i>, and <i>R</i>- factors based on ALL data will be
even larger.
;
_reflns_number_total     7130
_reflns_number_gt     5439
_reflns_threshold_expression     I>2\s(I)
_refine_ls_structure_factor_coef     Fsqd
_refine_ls_matrix_type     full
_refine_ls_R_factor_all     0.0415
_refine_ls_R_factor_gt     0.0280
_refine_ls_wR_factor_gt     0.0797
_refine_ls_wR_factor_ref     0.0900
_refine_ls_goodness_of_fit_ref     1.038
_refine_ls_restrained_S_all     1.038
_refine_ls_number_reflns     7130
_refine_ls_number_parameters     263
_refine_ls_number_restraints     0
_refine_ls_hydrogen_treatment     mixed
_refine_ls_weighting_scheme     calc
_refine_ls_weighting_details
         'calc w=1/[\s^2^(Fo^2^)+(0.0436P)^2^+0.5704P] where P=(Fo^2^+2Fc^2^)/3'
_atom_sites_solution_hydrogens     geom
_atom_sites_solution_primary     direct
_atom_sites_solution_secondary     difmap
_refine_ls_shift/su_max     0.001
_refine_ls_shift/su_mean     0.000
_refine_diff_density_max     0.479
_refine_diff_density_min     -0.519
_refine_ls_extinction_method     none
_refine_ls_extinction_coef     ?
loop_
    _atom_type_symbol
    _atom_type_description
    _atom_type_scat_dispersion_real
    _atom_type_scat_dispersion_imag
    _atom_type_scat_source
    'C' 'C' 0.0033 0.0016
                         'International Tables Vol C Tables 4.2.6.8 and 6.1.1.4'
    'H' 'H' 0.0000 0.0000
                         'International Tables Vol C Tables 4.2.6.8 and 6.1.1.4'
    'N' 'N' 0.0061 0.0033
                         'International Tables Vol C Tables 4.2.6.8 and 6.1.1.4'
    'O' 'O' 0.0106 0.0060
                         'International Tables Vol C Tables 4.2.6.8 and 6.1.1.4'
    'S' 'S' 0.1246 0.1234
                         'International Tables Vol C Tables 4.2.6.8 and 6.1.1.4'
    'Cl' 'Cl' 0.1484 0.1585
                         'International Tables Vol C Tables 4.2.6.8 and 6.1.1.4'
_computing_data_collection     'APEX2 (Bruker, 2009)'
_computing_cell_refinement     'SAINT (Bruker, 2009)'
_computing_data_reduction     'SAINT (Bruker, 2009)'
_computing_structure_solution     'SHELXTL (Sheldrick, 2008)'
_computing_structure_refinement     'SHELXTL (Sheldrick, 2008)'
_computing_molecular_graphics     'SHELXTL (Sheldrick, 2008)'
_computing_publication_material
;
SHELXTL (Sheldrick, 2008) and PLATON (Spek, 2009)
;
loop_
    _atom_site_type_symbol
    _atom_site_label
    _atom_site_fract_x
    _atom_site_fract_y
    _atom_site_fract_z
    _atom_site_U_iso_or_equiv
    _atom_site_adp_type
    _atom_site_calc_flag
    _atom_site_refinement_flags
    _atom_site_occupancy
    _atom_site_symmetry_multiplicity
    _atom_site_disorder_assembly
    _atom_site_disorder_group
    Cl Cl1A 0.47973(2) 0.51064(3) 0.405269(18) 0.02673(7) Uani d . 1 1 . .
    S S1A 0.170782(19) 0.51977(2) 0.076741(14) 0.01367(6) Uani d . 1 1 . .
    O O1A 0.19060(6) 0.64897(8) 0.03653(4) 0.02048(14) Uani d . 1 1 . .
    O O2A 0.17384(6) 0.38233(8) 0.04030(4) 0.01910(14) Uani d . 1 1 . .
    O O3A 0.03482(6) 0.33069(7) 0.15483(4) 0.01845(14) Uani d . 1 1 . .
    N N1A 0.04580(7) 0.54746(8) 0.09688(5) 0.01463(14) Uani d . 1 1 . .
    C C1A 0.29561(8) 0.64713(10) 0.20474(6) 0.01909(18) Uani d . 1 1 . .
    H H1AA 0.2712 0.7362 0.1802 0.023 Uiso calc R 1 1 . .
    C C2A 0.36445(8) 0.64567(11) 0.27788(6) 0.02079(19) Uani d . 1 1 . .
    H H2AA 0.3879 0.7335 0.3042 0.025 Uiso calc R 1 1 . .
    C C3A 0.39837(8) 0.51313(11) 0.31194(6) 0.01803(19) Uani d . 1 1 . .
    C C4A 0.36704(8) 0.38278(11) 0.27505(6) 0.01842(18) Uani d . 1 1 . .
    H H4AA 0.3926 0.2939 0.2994 0.022 Uiso calc R 1 1 . .
    C C5A 0.29771(7) 0.38417(10) 0.20193(6) 0.01646(17) Uani d . 1 1 . .
    H H5AA 0.2745 0.2962 0.1757 0.020 Uiso calc R 1 1 . .
    C C6A 0.26276(8) 0.51635(9) 0.16772(6) 0.01437(17) Uani d . 1 1 . .
    C C7A -0.00697(7) 0.44855(9) 0.13606(5) 0.01418(16) Uani d . 1 1 . .
    C C8A -0.11629(9) 0.49932(10) 0.15322(7) 0.01856(19) Uani d . 1 1 . .
    H H8AA -0.1411 0.4314 0.1888 0.028 Uiso calc R 1 1 . .
    H H8AB -0.1729 0.5044 0.1050 0.028 Uiso calc R 1 1 . .
    H H8AC -0.1062 0.5953 0.1771 0.028 Uiso calc R 1 1 . .
    Cl Cl1B 0.52074(2) 0.97797(3) -0.155284(17) 0.02637(7) Uani d . 1 1 . .
    S S1B 0.82941(2) 1.00993(2) 0.172976(15) 0.01367(6) Uani d . 1 1 . .
    O O1B 0.80290(6) 1.13770(8) 0.21146(4) 0.01954(14) Uani d . 1 1 . .
    O O2B 0.83407(6) 0.87333(8) 0.21118(4) 0.01972(14) Uani d . 1 1 . .
    O O3B 0.97057(6) 0.83316(7) 0.09436(4) 0.01887(14) Uani d . 1 1 . .
    N N1B 0.95264(7) 1.04795(8) 0.15212(5) 0.01459(14) Uani d . 1 1 . .
    C C1B 0.69388(8) 1.12533(10) 0.04604(6) 0.01691(17) Uani d . 1 1 . .
    H H1BA 0.7112 1.2157 0.0712 0.020 Uiso calc R 1 1 . .
    C C2B 0.62534(8) 1.11904(10) -0.02700(6) 0.01873(18) Uani d . 1 1 . .
    H H2BA 0.5950 1.2048 -0.0526 0.022 Uiso calc R 1 1 . .
    C C3B 0.60174(8) 0.98501(11) -0.06205(6) 0.01785(18) Uani d . 1 1 . .
    C C4B 0.64282(8) 0.85698(11) -0.02594(6) 0.01874(18) Uani d . 1 1 . .
    H H4BA 0.6241 0.7667 -0.0508 0.022 Uiso calc R 1 1 . .
    C C5B 0.71197(8) 0.86331(10) 0.04738(6) 0.01664(17) Uani d . 1 1 . .
    H H5BA 0.7415 0.7773 0.0732 0.020 Uiso calc R 1 1 . .
    C C6B 0.73726(8) 0.99763(9) 0.08230(6) 0.01408(17) Uani d . 1 1 . .
    C C7B 1.00893(7) 0.95272(9) 0.11338(5) 0.01431(16) Uani d . 1 1 . .
    C C8B 1.11652(8) 1.00994(10) 0.09647(7) 0.01848(19) Uani d . 1 1 . .
    H H8BA 1.1475 0.9396 0.0651 0.028 Uiso calc R 1 1 . .
    H H8BB 1.1704 1.0264 0.1452 0.028 Uiso calc R 1 1 . .
    H H8BC 1.1019 1.1012 0.0681 0.028 Uiso calc R 1 1 . .
    H H1NB 0.9739(11) 1.1378(16) 0.1584(8) 0.025(3) Uiso d . 1 1 . .
    H H1NA 0.0217(11) 0.6354(16) 0.0901(8) 0.026(3) Uiso d . 1 1 . .
loop_
    _atom_site_aniso_label
    _atom_site_aniso_U_11
    _atom_site_aniso_U_22
    _atom_site_aniso_U_33
    _atom_site_aniso_U_12
    _atom_site_aniso_U_13
    _atom_site_aniso_U_23
    Cl1A 0.02335(13) 0.03545(14) 0.01876(15) -0.00052(9) -0.00167(10)
                                                                     -0.00159(9)
    S1A 0.01605(11) 0.01243(10) 0.01325(12) 0.00092(7) 0.00468(8) 0.00067(7)
    O1A 0.0248(3) 0.0179(3) 0.0203(4) -0.0010(3) 0.0084(3) 0.0060(3)
    O2A 0.0240(3) 0.0163(3) 0.0169(3) 0.0032(2) 0.0043(3) -0.0037(2)
    O3A 0.0202(3) 0.0117(3) 0.0232(4) -0.0001(2) 0.0038(3) 0.0033(2)
    N1A 0.0165(3) 0.0101(3) 0.0179(4) 0.0015(2) 0.0050(3) 0.0020(3)
    C1A 0.0213(4) 0.0135(4) 0.0215(5) 0.0011(3) 0.0024(4) -0.0019(3)
    C2A 0.0220(4) 0.0175(4) 0.0219(5) 0.0002(3) 0.0022(4) -0.0048(3)
    C3A 0.0146(4) 0.0225(4) 0.0165(5) -0.0007(3) 0.0024(4) -0.0009(3)
    C4A 0.0175(4) 0.0177(4) 0.0196(5) -0.0004(3) 0.0027(3) 0.0028(3)
    C5A 0.0166(4) 0.0135(4) 0.0190(4) -0.0004(3) 0.0029(3) 0.0010(3)
    C6A 0.0148(4) 0.0132(4) 0.0154(5) 0.0002(3) 0.0040(3) -0.0007(3)
    C7A 0.0156(4) 0.0129(4) 0.0137(4) -0.0015(3) 0.0023(3) 0.0001(3)
    C8A 0.0176(4) 0.0199(4) 0.0196(5) 0.0018(3) 0.0071(4) 0.0023(3)
    Cl1B 0.02278(12) 0.03587(14) 0.01794(14) -0.00114(9) -0.00155(10)
                                                                     -0.00122(9)
    S1B 0.01612(11) 0.01213(9) 0.01342(12) -0.00106(7) 0.00458(9) -0.00113(7)
    O1B 0.0222(3) 0.0182(3) 0.0193(4) 0.0006(2) 0.0067(3) -0.0061(3)
    O2B 0.0251(3) 0.0159(3) 0.0181(3) -0.0030(2) 0.0044(3) 0.0039(2)
    O3B 0.0216(3) 0.0118(3) 0.0227(4) 0.0011(2) 0.0033(3) -0.0030(2)
    N1B 0.0169(3) 0.0099(3) 0.0179(4) -0.0010(2) 0.0055(3) -0.0013(3)
    C1B 0.0198(4) 0.0125(4) 0.0187(4) -0.0007(3) 0.0047(3) 0.0005(3)
    C2B 0.0192(4) 0.0173(4) 0.0193(5) 0.0000(3) 0.0032(3) 0.0028(3)
    C3B 0.0143(4) 0.0227(4) 0.0162(5) -0.0008(3) 0.0024(4) -0.0006(3)
    C4B 0.0174(4) 0.0177(4) 0.0203(5) -0.0007(3) 0.0019(3) -0.0051(3)
    C5B 0.0167(4) 0.0127(4) 0.0200(5) 0.0001(3) 0.0027(3) -0.0022(3)
    C6B 0.0148(4) 0.0125(4) 0.0157(5) -0.0008(3) 0.0048(4) -0.0010(3)
    C7B 0.0160(4) 0.0126(4) 0.0140(4) 0.0022(3) 0.0022(3) 0.0004(3)
    C8B 0.0172(4) 0.0192(4) 0.0204(5) -0.0004(3) 0.0071(4) -0.0006(3)
_geom_special_details
;
All e.s.d.'s (except the e.s.d. in the dihedral angle between two l.s. planes)
are estimated using the full covariance matrix. The cell e.s.d.'s are taken
into account individually in the estimation of e.s.d.'s in distances, angles
and torsion angles; correlations between e.s.d.'s in cell parameters are only
used when they are defined by crystal symmetry. An approximate (isotropic)
treatment of cell e.s.d.'s is used for estimating e.s.d.'s involving l.s.
planes.
;
loop_
    _geom_bond_atom_site_label_1
    _geom_bond_atom_site_label_2
    _geom_bond_site_symmetry_2
    _geom_bond_distance
    _geom_bond_publ_flag
    Cl1A C3A . 1.7394(11) ?
    S1A O2A . 1.4295(7) ?
    S1A O1A . 1.4366(7) ?
    S1A N1A . 1.6537(8) ?
    S1A C6A . 1.7591(11) ?
    O3A C7A . 1.2200(11) ?
    N1A C7A . 1.3839(11) ?
    N1A H1NA . 0.865(14) ?
    C1A C2A . 1.3873(15) ?
    C1A C6A . 1.3943(13) ?
    C1A H1AA . 0.9500 ?
    C2A C3A . 1.3907(14) ?
    C2A H2AA . 0.9500 ?
    C3A C4A . 1.3864(14) ?
    C4A C5A . 1.3897(14) ?
    C4A H4AA . 0.9500 ?
    C5A C6A . 1.3913(13) ?
    C5A H5AA . 0.9500 ?
    C7A C8A . 1.5012(13) ?
    C8A H8AA . 0.9800 ?
    C8A H8AB . 0.9800 ?
    C8A H8AC . 0.9800 ?
    Cl1B C3B . 1.7375(11) ?
    S1B O2B . 1.4286(7) ?
    S1B O1B . 1.4339(7) ?
    S1B N1B . 1.6559(8) ?
    S1B C6B . 1.7593(11) ?
    O3B C7B . 1.2206(11) ?
    N1B C7B . 1.3823(11) ?
    N1B H1NB . 0.871(14) ?
    C1B C2B . 1.3855(14) ?
    C1B C6B . 1.3949(13) ?
    C1B H1BA . 0.9500 ?
    C2B C3B . 1.3895(14) ?
    C2B H2BA . 0.9500 ?
    C3B C4B . 1.3887(14) ?
    C4B C5B . 1.3925(14) ?
    C4B H4BA . 0.9500 ?
    C5B C6B . 1.3934(12) ?
    C5B H5BA . 0.9500 ?
    C7B C8B . 1.4998(13) ?
    C8B H8BA . 0.9800 ?
    C8B H8BB . 0.9800 ?
    C8B H8BC . 0.9800 ?
loop_
    _geom_angle_atom_site_label_1
    _geom_angle_atom_site_label_2
    _geom_angle_atom_site_label_3
    _geom_angle_site_symmetry_1
    _geom_angle_site_symmetry_3
    _geom_angle
    _geom_angle_publ_flag
    O2A S1A O1A . . 119.64(5) ?
    O2A S1A N1A . . 110.25(4) ?
    O1A S1A N1A . . 103.55(4) ?
    O2A S1A C6A . . 108.95(4) ?
    O1A S1A C6A . . 109.08(4) ?
    N1A S1A C6A . . 104.24(4) ?
    C7A N1A S1A . . 123.31(6) ?
    C7A N1A H1NA . . 120.8(9) ?
    S1A N1A H1NA . . 114.7(9) ?
    C2A C1A C6A . . 119.21(9) ?
    C2A C1A H1AA . . 120.4 ?
    C6A C1A H1AA . . 120.4 ?
    C1A C2A C3A . . 118.68(9) ?
    C1A C2A H2AA . . 120.7 ?
    C3A C2A H2AA . . 120.7 ?
    C4A C3A C2A . . 122.38(10) ?
    C4A C3A Cl1A . . 118.79(8) ?
    C2A C3A Cl1A . . 118.81(8) ?
    C3A C4A C5A . . 118.96(9) ?
    C3A C4A H4AA . . 120.5 ?
    C5A C4A H4AA . . 120.5 ?
    C4A C5A C6A . . 118.98(9) ?
    C4A C5A H5AA . . 120.5 ?
    C6A C5A H5AA . . 120.5 ?
    C5A C6A C1A . . 121.79(9) ?
    C5A C6A S1A . . 119.51(7) ?
    C1A C6A S1A . . 118.67(7) ?
    O3A C7A N1A . . 121.09(8) ?
    O3A C7A C8A . . 124.21(8) ?
    N1A C7A C8A . . 114.69(8) ?
    C7A C8A H8AA . . 109.5 ?
    C7A C8A H8AB . . 109.5 ?
    H8AA C8A H8AB . . 109.5 ?
    C7A C8A H8AC . . 109.5 ?
    H8AA C8A H8AC . . 109.5 ?
    H8AB C8A H8AC . . 109.5 ?
    O2B S1B O1B . . 119.73(5) ?
    O2B S1B N1B . . 110.14(4) ?
    O1B S1B N1B . . 103.54(4) ?
    O2B S1B C6B . . 109.19(4) ?
    O1B S1B C6B . . 108.77(4) ?
    N1B S1B C6B . . 104.31(4) ?
    C7B N1B S1B . . 122.73(6) ?
    C7B N1B H1NB . . 120.4(9) ?
    S1B N1B H1NB . . 115.7(9) ?
    C2B C1B C6B . . 119.35(9) ?
    C2B C1B H1BA . . 120.3 ?
    C6B C1B H1BA . . 120.3 ?
    C1B C2B C3B . . 118.81(9) ?
    C1B C2B H2BA . . 120.6 ?
    C3B C2B H2BA . . 120.6 ?
    C4B C3B C2B . . 122.34(10) ?
    C4B C3B Cl1B . . 118.92(8) ?
    C2B C3B Cl1B . . 118.73(8) ?
    C3B C4B C5B . . 118.85(9) ?
    C3B C4B H4BA . . 120.6 ?
    C5B C4B H4BA . . 120.6 ?
    C4B C5B C6B . . 119.03(9) ?
    C4B C5B H5BA . . 120.5 ?
    C6B C5B H5BA . . 120.5 ?
    C5B C6B C1B . . 121.61(9) ?
    C5B C6B S1B . . 120.13(7) ?
    C1B C6B S1B . . 118.23(7) ?
    O3B C7B N1B . . 120.88(8) ?
    O3B C7B C8B . . 124.43(8) ?
    N1B C7B C8B . . 114.68(8) ?
    C7B C8B H8BA . . 109.5 ?
    C7B C8B H8BB . . 109.5 ?
    H8BA C8B H8BB . . 109.5 ?
    C7B C8B H8BC . . 109.5 ?
    H8BA C8B H8BC . . 109.5 ?
    H8BB C8B H8BC . . 109.5 ?
loop_
    _geom_torsion_atom_site_label_1
    _geom_torsion_atom_site_label_2
    _geom_torsion_atom_site_label_3
    _geom_torsion_atom_site_label_4
    _geom_torsion_site_symmetry_1
    _geom_torsion_site_symmetry_2
    _geom_torsion_site_symmetry_3
    _geom_torsion_site_symmetry_4
    _geom_torsion
    _geom_torsion_publ_flag
    O2A S1A N1A C7A . . . . 50.89(9) ?
    O1A S1A N1A C7A . . . . -179.98(8) ?
    C6A S1A N1A C7A . . . . -65.90(8) ?
    C6A C1A C2A C3A . . . . -0.07(15) ?
    C1A C2A C3A C4A . . . . 0.83(16) ?
    C1A C2A C3A Cl1A . . . . -177.29(8) ?
    C2A C3A C4A C5A . . . . -1.11(16) ?
    Cl1A C3A C4A C5A . . . . 177.02(7) ?
    C3A C4A C5A C6A . . . . 0.60(15) ?
    C4A C5A C6A C1A . . . . 0.14(15) ?
    C4A C5A C6A S1A . . . . -177.64(7) ?
    C2A C1A C6A C5A . . . . -0.41(15) ?
    C2A C1A C6A S1A . . . . 177.39(8) ?
    O2A S1A C6A C5A . . . . -18.56(9) ?
    O1A S1A C6A C5A . . . . -150.79(8) ?
    N1A S1A C6A C5A . . . . 99.12(8) ?
    O2A S1A C6A C1A . . . . 163.58(8) ?
    O1A S1A C6A C1A . . . . 31.36(9) ?
    N1A S1A C6A C1A . . . . -78.73(8) ?
    S1A N1A C7A O3A . . . . -3.57(13) ?
    S1A N1A C7A C8A . . . . 175.90(7) ?
    O2B S1B N1B C7B . . . . 51.56(9) ?
    O1B S1B N1B C7B . . . . -179.27(8) ?
    C6B S1B N1B C7B . . . . -65.50(8) ?
    C6B C1B C2B C3B . . . . 0.04(14) ?
    C1B C2B C3B C4B . . . . 1.14(16) ?
    C1B C2B C3B Cl1B . . . . -177.27(7) ?
    C2B C3B C4B C5B . . . . -1.32(16) ?
    Cl1B C3B C4B C5B . . . . 177.08(8) ?
    C3B C4B C5B C6B . . . . 0.32(15) ?
    C4B C5B C6B C1B . . . . 0.83(15) ?
    C4B C5B C6B S1B . . . . -177.14(7) ?
    C2B C1B C6B C5B . . . . -1.02(15) ?
    C2B C1B C6B S1B . . . . 176.99(7) ?
    O2B S1B C6B C5B . . . . -21.27(9) ?
    O1B S1B C6B C5B . . . . -153.56(8) ?
    N1B S1B C6B C5B . . . . 96.44(8) ?
    O2B S1B C6B C1B . . . . 160.70(8) ?
    O1B S1B C6B C1B . . . . 28.41(9) ?
    N1B S1B C6B C1B . . . . -81.59(8) ?
    S1B N1B C7B O3B . . . . -1.87(13) ?
    S1B N1B C7B C8B . . . . 177.08(7) ?
loop_
    _geom_hbond_atom_site_label_D
    _geom_hbond_atom_site_label_H
    _geom_hbond_atom_site_label_A
    _geom_hbond_site_symmetry_A
    _geom_hbond_distance_DH
    _geom_hbond_distance_HA
    _geom_hbond_distance_DA
    _geom_hbond_angle_DHA
    _geom_hbond_publ_flag
    N1B H1NB O3A 1_665 0.871(15) 1.939(15) 2.7980(10) 168.6(13) yes
    N1A H1NA O3B 1_455 0.865(15) 1.939(15) 2.7952(10) 170.0(13) yes
_iucr_refine_instructions_details
;
TITL mo_pus103_0m in P2/c (100K)
CELL 0.71073  12.1801   9.2529  17.6769  90.000 101.979  90.000
ZERR    8.00   0.0006   0.0004   0.0008   0.000   0.001   0.000
LATT  1
SYMM -X, Y, 0.5-Z
SFAC C H N O S CL
UNIT 64 64 8 24 8 8
TEMP -173.000
SIZE 0.139 0.144 0.355
L.S. 10
BOND $H
FMAP 2 2 60
OMIT 2 0 4
OMIT 1 0 0
OMIT -3 4 8
OMIT -2 3 3
PLAN 20
ACTA
CONF
WGHT      0.0436      0.5704
FVAR       0.32439
CL1A  6    0.479726    0.510642    0.405269    11.00000    0.02335    0.03545 =
         0.01876   -0.00159   -0.00167   -0.00052
S1A   5    0.170782    0.519769    0.076741    11.00000    0.01605    0.01243 =
         0.01325    0.00067    0.00468    0.00092
O1A   4    0.190596    0.648966    0.036527    11.00000    0.02483    0.01789 =
         0.02034    0.00601    0.00843   -0.00097
O2A   4    0.173837    0.382329    0.040303    11.00000    0.02404    0.01632 =
         0.01695   -0.00366    0.00427    0.00320
O3A   4    0.034816    0.330688    0.154825    11.00000    0.02019    0.01167 =
         0.02321    0.00329    0.00382   -0.00012
N1A   3    0.045797    0.547462    0.096876    11.00000    0.01651    0.01014 =
         0.01787    0.00198    0.00503    0.00149
C1A   1    0.295612    0.647128    0.204742    11.00000    0.02134    0.01352 =
         0.02153   -0.00189    0.00243    0.00112
AFIX  43
H1AA  2    0.271152    0.736175    0.180177    11.00000   -1.20000
AFIX   0
C2A   1    0.364446    0.645667    0.277880    11.00000    0.02199    0.01747 =
         0.02192   -0.00483    0.00224    0.00021
AFIX  43
H2AA  2    0.387940    0.733456    0.304171    11.00000   -1.20000
AFIX   0
C3A   1    0.398371    0.513130    0.311941    11.00000    0.01464    0.02253 =
         0.01655   -0.00086    0.00236   -0.00073
C4A   1    0.367045    0.382779    0.275054    11.00000    0.01750    0.01769 =
         0.01956    0.00276    0.00269   -0.00038
AFIX  43
H4AA  2    0.392581    0.293903    0.299387    11.00000   -1.20000
AFIX   0
C5A   1    0.297707    0.384172    0.201929    11.00000    0.01657    0.01348 =
         0.01901    0.00100    0.00292   -0.00042
AFIX  43
H5AA  2    0.274526    0.296227    0.175702    11.00000   -1.20000
AFIX   0
C6A   1    0.262757    0.516347    0.167717    11.00000    0.01481    0.01324 =
         0.01544   -0.00070    0.00400    0.00015
C7A   1   -0.006969    0.448547    0.136056    11.00000    0.01563    0.01295 =
         0.01366    0.00006    0.00232   -0.00152
C8A   1   -0.116290    0.499324    0.153219    11.00000    0.01763    0.01985 =
         0.01961    0.00228    0.00710    0.00176
AFIX 137
H8AA  2   -0.141084    0.431399    0.188789    11.00000   -1.50000
H8AB  2   -0.172949    0.504385    0.105015    11.00000   -1.50000
H8AC  2   -0.106204    0.595336    0.177056    11.00000   -1.50000
AFIX   0
CL1B  6    0.520743    0.977974   -0.155284    11.00000    0.02278    0.03587 =
         0.01794   -0.00122   -0.00155   -0.00114
S1B   5    0.829407    1.009929    0.172976    11.00000    0.01612    0.01213 =
         0.01342   -0.00113    0.00458   -0.00106
O1B   4    0.802900    1.137698    0.211463    11.00000    0.02217    0.01822 =
         0.01928   -0.00608    0.00670    0.00059
O2B   4    0.834071    0.873332    0.211182    11.00000    0.02513    0.01592 =
         0.01806    0.00386    0.00441   -0.00300
O3B   4    0.970568    0.833162    0.094363    11.00000    0.02159    0.01177 =
         0.02268   -0.00297    0.00330    0.00111
N1B   3    0.952635    1.047952    0.152124    11.00000    0.01686    0.00986 =
         0.01787   -0.00125    0.00546   -0.00104
C1B   1    0.693879    1.125332    0.046036    11.00000    0.01982    0.01251 =
         0.01872    0.00054    0.00474   -0.00074
AFIX  43
H1BA  2    0.711157    1.215729    0.071170    11.00000   -1.20000
AFIX   0
C2B   1    0.625342    1.119040   -0.026997    11.00000    0.01924    0.01732 =
         0.01930    0.00282    0.00321    0.00000
AFIX  43
H2BA  2    0.595029    1.204826   -0.052648    11.00000   -1.20000
AFIX   0
C3B   1    0.601738    0.985009   -0.062050    11.00000    0.01434    0.02271 =
         0.01619   -0.00056    0.00242   -0.00083
C4B   1    0.642822    0.856985   -0.025935    11.00000    0.01738    0.01765 =
         0.02032   -0.00508    0.00190   -0.00068
AFIX  43
H4BA  2    0.624074    0.766652   -0.050814    11.00000   -1.20000
AFIX   0
C5B   1    0.711972    0.863312    0.047375    11.00000    0.01674    0.01266 =
         0.02005   -0.00215    0.00274    0.00007
AFIX  43
H5BA  2    0.741471    0.777320    0.073200    11.00000   -1.20000
AFIX   0
C6B   1    0.737263    0.997626    0.082299    11.00000    0.01475    0.01250 =
         0.01571   -0.00104    0.00484   -0.00079
C7B   1    1.008934    0.952717    0.113382    11.00000    0.01596    0.01264 =
         0.01396    0.00040    0.00225    0.00220
C8B   1    1.116518    1.009938    0.096474    11.00000    0.01721    0.01920 =
         0.02040   -0.00056    0.00709   -0.00044
AFIX 137
H8BA  2    1.147541    0.939558    0.065147    11.00000   -1.50000
H8BB  2    1.170394    1.026417    0.145172    11.00000   -1.50000
H8BC  2    1.101918    1.101228    0.068057    11.00000   -1.50000
AFIX   0
H1NB  2    0.973891    1.137789    0.158391    11.00000    0.02501
H1NA  2    0.021695    0.635382    0.090138    11.00000    0.02569
HKLF 4 1 0 1 0 -1 0 0 0 0 1
REM  mo_pus103_0m in P2/c (100K)
REM R1 =  0.0280 for   5439 Fo > 4sig(Fo)  and  0.0415 for all   7130 data
REM    263 parameters refined using      0 restraints
END
WGHT      0.0436      0.5704
REM Highest difference peak  0.479,  deepest hole -0.519,  1-sigma level  0.098
Q1    1   0.9798  0.9971  0.1352  11.00000  0.05    0.48
Q2    1   0.7174  1.0621  0.0645  11.00000  0.05    0.46
Q3    1   0.0240  0.5004  0.1161  11.00000  0.05    0.43
Q4    1   0.2768  0.4481  0.1821  11.00000  0.05    0.39
Q5    1   0.5758  0.9912 -0.1658  11.00000  0.05    0.39
Q6    1   0.2786  0.5759  0.1842  11.00000  0.05    0.39
Q7    1  -0.0629  0.4735  0.1418  11.00000  0.05    0.39
Q8    1   0.1668  0.4405  0.0589  11.00000  0.05    0.39
Q9    1   0.6227  0.9229 -0.0450  11.00000  0.05    0.38
Q10   1   0.3823  0.5799  0.2978  11.00000  0.05    0.38
Q11   1   1.0595  0.9796  0.1081  11.00000  0.05    0.37
Q12   1   0.3340  0.3824  0.2386  11.00000  0.05    0.36
Q13   1   0.6187  1.0570 -0.0442  11.00000  0.05    0.36
Q14   1   0.4250  0.5111  0.4221  11.00000  0.05    0.36
Q15   1   0.8323  0.9281  0.1850  11.00000  0.05    0.35
Q16   1   0.3329  0.6517  0.2383  11.00000  0.05    0.35
Q17   1   0.6586  1.1326  0.0145  11.00000  0.05    0.34
Q18   1   0.3835  0.4438  0.2954  11.00000  0.05    0.34
Q19   1   0.6681  0.8466  0.0147  11.00000  0.05    0.34
Q20   1   0.8153  1.0774  0.2007  11.00000  0.05    0.32
;
