# Supplementary material for: N-[(4-Chloro­phen­yl)sulfon­yl]acetamide
Source: Acta Crystallogr Sect E Struct Rep Online. 2012 Aug 4;68(Pt 9):o2626. doi: 10.1107/S1600536812033764 (PMC3435654; doi:10.1107/S1600536812033764)
Supplement: Supplementary file 2 [file e-68-o2626-Isup2.hkl]

# 
# h,k,l, Fc-squared, Fo-squared, sigma(Fo-squared) and status flag 
# 
data_I
_shelx_title ' mo_pus103_0m in P2/c (100K)' 
_shelx_refln_list_code          4 
_shelx_F_calc_maximum      322.43 
_exptl_crystal_F_000       960.00 
_reflns_d_resolution_high  0.6585 
 
loop_ 
 _symmetry_equiv_pos_as_xyz 
 'x, y, z' 
 '-x, y, -z+1/2' 
 '-x, -y, -z' 
 'x, -y, z-1/2' 
 
_cell_length_a    12.1801 
_cell_length_b     9.2529 
_cell_length_c    17.6769 
_cell_angle_alpha  90.000 
_cell_angle_beta  101.979 
_cell_angle_gamma  90.000 
 
_shelx_F_squared_multiplier     1.000 
 
loop_ 
 _refln_index_h 
 _refln_index_k 
 _refln_index_l 
 _refln_F_squared_calc 
 _refln_F_squared_meas 
 _refln_F_squared_sigma 
 _refln_observed_status 
   2   0   0       53.40       40.12      2.61 o 
   3   0   0     6717.19     6759.63     99.00 o 
   5   0   0     4032.07     2983.57     82.61 o 
   6   0   0    33614.24    33958.80    385.53 o 
   7   0   0      126.56      139.79      4.39 o 
   8   0   0       13.35        9.98      1.86 o 
   9   0   0    17447.02    18191.87    205.99 o 
  10   0   0      360.18      387.99      7.42 o 
  11   0   0     2347.70     2588.61     33.03 o 
  12   0   0       40.45       29.97      3.36 o 
  13   0   0       82.15       83.37      4.77 o 
  14   0   0     2242.95     2323.30     31.22 o 
  15   0   0      948.50     1004.45     19.74 o 
  16   0   0       32.22       40.69      6.33 o 
  17   0   0     1764.44     1725.39     41.01 o 
  18   0   0       24.81       40.72      7.53 o 
   0   1   0        1.81       25.82      1.53 o 
   1   1   0        0.99       -0.53      0.53 o 
   2   1   0        0.10       -0.12      0.70 o 
   3   1   0        0.76       -0.91      0.91 o 
   4   1   0        0.13       -0.31      0.45 o 
   5   1   0        0.06       -0.04      0.68 o 
   6   1   0        3.10        1.10      0.91 o 
   7   1   0        4.50        2.56      1.10 o 
   8   1   0        7.25        1.58      1.50 o 
   9   1   0       13.45       11.12      1.75 o 
  10   1   0        3.61        2.76      1.47 o 
  11   1   0        9.62        9.77      1.76 o 
  12   1   0        0.68       -0.06      1.71 o 
  13   1   0        7.73       15.26      2.83 o 
  14   1   0        0.82       -2.32      2.32 o 
  15   1   0       15.59       10.84      2.93 o 
  16   1   0       11.50       12.31      3.65 o 
  17   1   0       14.57       16.78      4.60 o 
  18   1   0        1.75       -0.18      5.02 o 
   1   2   0       38.27       83.89      2.15 o 
   2   2   0     6150.93     6230.11     72.06 o 
   3   2   0    30367.29    28695.50    299.08 o 
   4   2   0     1012.22     1067.65     15.50 o 
   5   2   0      284.83      287.91      4.02 o 
   6   2   0     7684.53     7121.11     54.64 o 
   7   2   0       67.44       76.92      2.02 o 
   8   2   0      511.72      504.51      5.66 o 
   9   2   0     5530.79     5725.68     55.88 o 
  10   2   0       32.67       38.18      2.31 o 
  11   2   0      458.29      493.17      6.90 o 
  12   2   0     2002.19     1996.50     19.17 o 
  13   2   0       19.69       29.49      3.61 o 
  14   2   0     1898.86     1901.12     21.38 o 
  15   2   0        1.98       -0.55      2.61 o 
  16   2   0       24.99       26.62      3.82 o 
  17   2   0     1214.50     1280.61     23.50 o 
   0   3   0        3.50       -1.66      1.66 o 
   1   3   0       19.32       16.09      1.00 o 
   2   3   0       19.26       19.73      1.18 o 
   3   3   0        0.14       -0.35      0.35 o 
   4   3   0       17.03       17.85      1.26 o 
   5   3   0       10.56       10.82      0.95 o 
   6   3   0        3.01        1.70      0.85 o 
   7   3   0        2.23        2.79      1.04 o 
   8   3   0       44.43       45.95      1.79 o 
   9   3   0       37.80       36.20      2.04 o 
  10   3   0        1.76        1.94      1.39 o 
  11   3   0       12.26       12.91      2.06 o 
  12   3   0        4.53        6.25      2.47 o 
  13   3   0        0.70       -1.73      2.42 o 
  14   3   0       10.92       13.05      3.11 o 
  15   3   0       10.78        7.08      3.18 o 
  16   3   0       15.09       15.59      3.68 o 
  17   3   0       13.77       13.19      4.23 o 
   0   4   0     3630.27     3272.44     59.19 o 
   1   4   0     1118.57      992.52     10.81 o 
   2   4   0     8755.03     9643.91     86.75 o 
   3   4   0    18282.27    18164.21    177.74 o 
   4   4   0     1556.41     1764.38     15.75 o 
   5   4   0     1308.46     1254.43     12.30 o 
   6   4   0      142.01       58.04      1.89 o 
   7   4   0       88.90       90.93      2.49 o 
   8   4   0     1499.67     1481.87     14.90 o 
   9   4   0     1518.04     1471.71     13.83 o 
  10   4   0       58.63       61.37      2.85 o 
  11   4   0       17.78       20.41      2.48 o 
  12   4   0     3076.55     3047.90     31.72 o 
  13   4   0        7.28        8.97      2.81 o 
  14   4   0     2033.72     1965.38     33.00 o 
  15   4   0      365.38      367.51      8.71 o 
  16   4   0      172.92      166.88      7.63 o 
  17   4   0      325.38      357.50     13.57 o 
   0   5   0       20.85       18.04      1.67 o 
   1   5   0       68.71       66.67      1.94 o 
   2   5   0       49.22       46.98      1.49 o 
   3   5   0        5.19        4.84      0.86 o 
   4   5   0       13.35       10.33      1.28 o 
   5   5   0       33.25       35.28      1.68 o 
   6   5   0        5.04        0.94      0.88 o 
   7   5   0       45.80       45.27      2.23 o 
   8   5   0        4.12        4.55      1.50 o 
   9   5   0        0.26        0.26      1.48 o 
  10   5   0        6.91        6.83      1.83 o 
  11   5   0       49.02       50.28      3.31 o 
  12   5   0       23.03       27.16      2.89 o 
  13   5   0        0.01       -0.28      2.31 o 
  14   5   0        0.07        0.46      3.54 o 
  15   5   0       11.33       12.49      3.32 o 
  16   5   0        0.94       -3.09      7.62 o 
   0   6   0    33255.28    32539.37    403.72 o 
   1   6   0        5.32        0.83      1.74 o 
   2   6   0       15.70       46.24      1.68 o 
   3   6   0     5853.91     5906.81     57.50 o 
   4   6   0      270.65      299.46      4.76 o 
   5   6   0       57.74       67.30      2.70 o 
   6   6   0     3635.14     3558.89     34.61 o 
   7   6   0        2.98        1.61      1.44 o 
   8   6   0        2.84        2.99      1.57 o 
   9   6   0     3098.58     2993.37     30.81 o 
  10   6   0       10.42       10.25      2.11 o 
  11   6   0      307.15      282.86      5.98 o 
  12   6   0      213.41      212.72      5.83 o 
  13   6   0      256.63      254.88      6.67 o 
  14   6   0     1242.49     1194.42     25.18 o 
  15   6   0      135.06      144.17      8.68 o 
  16   6   0      184.05      194.25     10.55 o 
   0   7   0       75.93       77.06      3.91 o 
   1   7   0      179.18      200.65      4.05 o 
   2   7   0      210.36      222.27      4.68 o 
   3   7   0        3.17        1.79      1.41 o 
   4   7   0       23.58       24.47      1.84 o 
   5   7   0       91.75       98.82      2.88 o 
   6   7   0       21.29       21.20      2.15 o 
   7   7   0       89.30       92.82      4.03 o 
   8   7   0       18.22       22.47      2.32 o 
   9   7   0        4.01        5.42      1.96 o 
  10   7   0       10.87       21.09      2.54 o 
  11   7   0       19.84       24.34      3.50 o 
  12   7   0       30.45       32.33      3.25 o 
  13   7   0        0.28        1.50      2.49 o 
  14   7   0        0.25       -0.22      3.02 o 
  15   7   0        1.28        0.98      5.80 o 
   0   8   0    14996.01    14763.44    185.70 o 
   1   8   0     1764.96     1722.46     18.08 o 
   2   8   0     3946.83     3830.60     32.66 o 
   3   8   0     5901.90     5872.59     49.37 o 
   4   8   0     1045.85     1063.17     11.47 o 
   5   8   0       74.95       81.59      3.19 o 
   6   8   0     2044.30     2064.64     23.86 o 
   7   8   0       14.44       15.83      2.20 o 
   8   8   0       16.84       18.90      2.44 o 
   9   8   0     2653.45     2494.23     33.03 o 
  10   8   0      185.16      183.94      5.98 o 
  11   8   0     1056.61     1003.11     15.16 o 
  12   8   0      166.13      184.90      6.59 o 
  13   8   0       19.98       22.77      3.97 o 
  14   8   0      284.59      278.47      8.41 o 
   0   9   0       52.90       52.08      3.85 o 
   1   9   0      133.09      137.17      4.04 o 
   2   9   0      290.73      300.89      5.23 o 
   3   9   0        1.82        4.80      1.40 o 
   4   9   0       54.92       54.02      3.28 o 
   5   9   0      119.92      120.60      4.42 o 
   6   9   0        3.11        5.98      2.15 o 
   7   9   0       41.97       45.83      3.47 o 
   8   9   0       77.74       81.60      4.29 o 
   9   9   0       54.10       56.27      3.92 o 
  10   9   0        5.22        5.51      2.59 o 
  11   9   0       15.60       18.68      3.69 o 
  12   9   0       12.82       12.73      3.59 o 
  13   9   0        0.84        2.64      4.09 o 
   0  10   0      131.41      122.74      9.97 o 
   1  10   0      598.91      574.44      8.33 o 
   2  10   0      322.03      317.22      7.31 o 
   3  10   0     3207.63     3193.16     37.71 o 
   4  10   0      426.04      427.78     10.46 o 
   5  10   0      236.97      217.69      7.55 o 
   6  10   0        6.92       10.34      3.02 o 
   7  10   0       52.88       55.14      4.36 o 
   8  10   0       75.72       74.92      5.66 o 
   9  10   0      390.53      382.20     11.30 o 
  10  10   0        0.25        6.06      3.35 o 
  11  10   0       39.74       33.94      4.86 o 
  12  10   0      494.62      490.17     21.95 o 
   0  11   0       29.94       28.62      3.78 o 
   1  11   0       98.96      106.01      3.99 o 
   2  11   0       94.15       93.42      4.26 o 
   3  11   0       11.65       12.52      2.62 o 
   4  11   0       48.67       46.84      4.53 o 
   5  11   0      115.82      120.91      5.95 o 
   6  11   0        0.07        1.55      2.51 o 
   7  11   0       35.32       46.13      6.31 o 
   8  11   0       11.47        9.17      3.44 o 
   9  11   0       24.23       25.73      4.34 o 
  10  11   0       29.11       28.16      4.70 o 
  11  11   0       45.73       48.96     10.78 o 
   0  12   0        1.41        3.03      4.24 o 
   1  12   0        1.32        1.54      1.87 o 
   2  12   0        7.21        7.14      2.52 o 
   3  12   0      619.69      616.69     12.44 o 
   4  12   0        1.00        0.71      2.63 o 
   5  12   0        9.73        8.15      2.92 o 
   6  12   0       16.62       23.83      3.73 o 
   7  12   0        7.40        9.19      3.38 o 
   8  12   0       65.40       55.86      5.15 o 
   9  12   0        7.37        8.15      4.51 o 
   0  13   0       13.75       20.21      5.58 o 
   1  13   0      100.89       97.20     12.66 o 
   2  13   0      144.64      163.51      7.37 o 
   3  13   0       19.98       26.56      4.56 o 
   4  13   0       19.07       22.23      3.62 o 
   5  13   0       63.87       68.22      5.16 o 
   6  13   0       14.85       18.13      3.72 o 
   1  14   0       62.71      123.83     14.88 o 
 -18   1   1       39.32       51.85      7.08 o 
 -17   1   1       18.77       16.37      4.27 o 
 -16   1   1       65.72       54.84      4.26 o 
 -15   1   1       66.98       70.65      4.04 o 
 -14   1   1        2.84        0.48      2.34 o 
 -13   1   1       73.61       74.49      3.35 o 
 -12   1   1      157.70      155.51      4.08 o 
 -11   1   1       23.34       20.74      1.96 o 
 -10   1   1       14.73       11.88      1.59 o 
  -9   1   1      323.16      326.87      4.85 o 
  -8   1   1      275.28      286.27      3.81 o 
  -7   1   1      485.41      505.87      5.55 o 
  -6   1   1       14.29       17.10      1.28 o 
  -5   1   1       25.77       19.59      1.05 o 
  -4   1   1       51.85       50.71      1.25 o 
  -3   1   1      311.60      328.89      5.07 o 
  -2   1   1      180.84      147.24      4.57 o 
  -1   1   1       52.10       37.45      1.63 o 
   0   1   1       82.25       59.90      4.75 o 
   1   1   1       21.53       19.33      1.16 o 
   2   1   1      130.62      112.12     13.87 o 
   3   1   1      412.23      428.42      4.65 o 
   4   1   1     1211.85     1227.57     17.18 o 
   5   1   1      285.79      275.01      3.48 o 
   6   1   1        8.99        9.86      1.06 o 
   7   1   1       69.17       72.81      1.98 o 
   8   1   1        5.18        3.11      2.06 o 
   9   1   1      838.48      882.45      9.81 o 
  10   1   1       54.91       51.77      2.41 o 
  11   1   1       16.55       18.38      2.43 o 
  12   1   1        7.05        3.34      1.88 o 
  13   1   1        1.06       -2.03      2.03 o 
  14   1   1        3.20        2.15      2.61 o 
  15   1   1      187.01      202.52      6.03 o 
  16   1   1        7.06        1.62      3.12 o 
  17   1   1       41.26       40.34      5.36 o 
 -18   2   1       62.77       64.70      6.33 o 
 -17   2   1       46.28       43.04      5.61 o 
 -16   2   1       23.28       24.19      4.12 o 
 -15   2   1        1.06        1.74      2.55 o 
 -14   2   1       26.53       26.93      2.96 o 
 -13   2   1       72.95       71.40      3.64 o 
 -12   2   1      339.63      362.92      6.33 o 
 -11   2   1        2.13        3.12      1.49 o 
 -10   2   1      129.40      124.60      3.43 o 
  -9   2   1       50.46       47.55      1.94 o 
  -8   2   1      231.56      234.81      3.83 o 
  -7   2   1     1674.74     1689.44     14.20 o 
  -6   2   1      274.55      276.38      3.29 o 
  -5   2   1      604.68      597.29      5.65 o 
  -4   2   1        4.90        2.34      0.92 o 
  -3   2   1     1234.94     1134.05     19.57 o 
  -2   2   1     1309.58     1242.72     19.11 o 
  -1   2   1     3213.39     3050.91     40.59 o 
   0   2   1       83.97       70.61      1.75 o 
   1   2   1      756.74      769.60     17.07 o 
   2   2   1      104.86      122.61      2.38 o 
   3   2   1     2051.16     1990.31     20.37 o 
   4   2   1        9.91        6.32      1.90 o 
   5   2   1       21.90       23.01      1.05 o 
   6   2   1       46.62       55.60      1.77 o 
   7   2   1      837.20      850.50      7.61 o 
   8   2   1      201.07      207.33      3.69 o 
   9   2   1       18.45       17.82      1.77 o 
  10   2   1       25.04       21.80      2.01 o 
  11   2   1        0.91        0.72      1.75 o 
  12   2   1       55.27       52.50      3.01 o 
  13   2   1       91.62       90.82      4.19 o 
  14   2   1      125.05      122.57      4.83 o 
  15   2   1      321.47      330.29      7.22 o 
  16   2   1        0.36       -0.35      3.19 o 
  17   2   1        0.28       -3.70      4.43 o 
 -17   3   1       16.21       19.55      5.01 o 
 -16   3   1       28.34       21.57      3.71 o 
 -15   3   1      135.56      138.69      9.77 o 
 -14   3   1      136.93      136.06      5.65 o 
 -13   3   1       11.54       13.39      2.57 o 
 -12   3   1        2.82        1.51      2.07 o 
 -11   3   1       40.99       39.92      2.72 o 
 -10   3   1      259.02      258.77      4.31 o 
  -9   3   1        6.76        3.16      1.42 o 
  -8   3   1      301.46      258.59      3.68 o 
  -7   3   1        0.30        1.66      0.99 o 
  -6   3   1     1802.11     1837.48     15.10 o 
  -5   3   1        1.07        1.42      0.77 o 
  -4   3   1      965.12      968.18     11.83 o 
  -3   3   1       77.38       73.06     10.12 o 
  -2   3   1      585.29      550.78      8.88 o 
  -1   3   1        5.54        2.51      0.77 o 
   0   3   1      664.12      643.08      8.63 o 
   1   3   1      607.94      595.39      7.95 o 
   2   3   1       81.82       74.20      1.92 o 
   3   3   1       10.94       10.25      1.23 o 
   4   3   1       86.87       97.34      2.17 o 
   5   3   1       64.05       70.93      1.83 o 
   6   3   1      747.21      763.57      7.15 o 
   7   3   1      539.93      545.95      5.75 o 
   8   3   1      430.18      415.86      5.04 o 
   9   3   1       31.28       38.46      1.92 o 
  10   3   1        0.23        0.93      1.39 o 
  11   3   1       18.75       17.80      2.32 o 
  12   3   1      240.56      247.71      6.55 o 
  13   3   1       11.44       12.39      2.84 o 
  14   3   1       54.01       51.46      4.13 o 
  15   3   1      153.83      134.69      5.88 o 
  16   3   1        3.54        0.96      3.30 o 
  17   3   1        8.95       13.54      4.54 o 
 -17   4   1       28.19       28.70      4.56 o 
 -16   4   1       86.28       83.11      5.38 o 
 -15   4   1        6.22        5.42      3.91 o 
 -14   4   1      502.73      492.65      9.67 o 
 -13   4   1      369.70      380.93      9.50 o 
 -12   4   1       15.77       13.70      2.57 o 
 -11   4   1      110.67      107.95      4.60 o 
 -10   4   1      245.55      235.93      4.99 o 
  -9   4   1     1311.70     1240.43     12.78 o 
  -8   4   1      229.76      208.29      3.78 o 
  -7   4   1       98.84       83.33      2.39 o 
  -6   4   1      113.51       90.29      2.26 o 
  -5   4   1      114.76      124.91      2.64 o 
  -4   4   1      637.33      618.59      8.86 o 
  -3   4   1     1081.56     1057.84     14.15 o 
  -2   4   1     1511.71     1555.77     17.41 o 
  -1   4   1      291.13      359.30      7.29 o 
   0   4   1     3286.41     2727.55    441.72 o 
   1   4   1      109.54      117.18      2.94 o 
   2   4   1     2803.92     2875.15     38.61 o 
   3   4   1      280.18      265.35      4.12 o 
   4   4   1      181.52      187.20      3.08 o 
   5   4   1       41.31       28.86      1.35 o 
   6   4   1        4.08        9.07      1.09 o 
   7   4   1      180.23      182.65      3.83 o 
   8   4   1       46.22       44.39      2.15 o 
   9   4   1      965.00      918.90      9.69 o 
  10   4   1      560.22      546.73      7.01 o 
  11   4   1      506.25      497.40      8.16 o 
  12   4   1       51.79       63.19      3.76 o 
  13   4   1       25.21       27.10      3.36 o 
  14   4   1      660.54      651.59     12.70 o 
  15   4   1      117.21      114.16      5.64 o 
  16   4   1      243.34      245.97      8.62 o 
  17   4   1       21.07       25.33      5.04 o 
 -17   5   1       29.85       33.02      4.82 o 
 -16   5   1      186.12      198.14      7.98 o 
 -15   5   1       28.16       28.70      3.85 o 
 -14   5   1      350.83      347.65      8.50 o 
 -13   5   1       70.21       64.23      3.95 o 
 -12   5   1      589.65      586.77      9.55 o 
 -11   5   1      458.54      440.99      9.28 o 
 -10   5   1        3.36       -0.87      1.64 o 
  -9   5   1       68.32       57.18      2.82 o 
  -8   5   1     2882.23     2850.71     35.49 o 
  -7   5   1     1179.90     1140.88     13.70 o 
  -6   5   1     2032.28     2024.31     21.84 o 
  -5   5   1      255.72      253.66      7.57 o 
  -4   5   1      753.17      820.67      8.81 o 
  -3   5   1       21.90       37.81      1.48 o 
  -2   5   1     2951.63     3011.39     26.73 o 
  -1   5   1      156.93      175.60      3.14 o 
   0   5   1      226.88      238.88      4.37 o 
   1   5   1      900.83      932.94     11.59 o 
   2   5   1      645.37      659.13      7.56 o 
   3   5   1      375.27      359.66      5.26 o 
   4   5   1     1070.54     1146.16     12.19 o 
   5   5   1      230.89      280.66     14.09 o 
   6   5   1      207.41      210.54      4.24 o 
   7   5   1      593.70      558.73      7.33 o 
   8   5   1     1663.70     1611.61     15.66 o 
   9   5   1      421.76      408.04      6.57 o 
  10   5   1       34.88       33.98      2.56 o 
  11   5   1      600.81      594.67      9.51 o 
  12   5   1      505.64      492.93      8.65 o 
  13   5   1       31.70       34.44      3.12 o 
  14   5   1      143.60      148.37      6.85 o 
  15   5   1       18.57       10.30      3.81 o 
  16   5   1       58.07       60.04      5.54 o 
 -16   6   1        8.83        8.54      3.96 o 
 -15   6   1        1.17        0.50      4.63 o 
 -14   6   1      659.39      650.76     11.98 o 
 -13   6   1      145.95      150.98      5.45 o 
 -12   6   1      136.07      131.81      4.91 o 
 -11   6   1        0.27        0.80      2.00 o 
 -10   6   1       38.88       36.01      2.64 o 
  -9   6   1     1978.85     1876.71     23.62 o 
  -8   6   1      388.88      354.40      6.45 o 
  -7   6   1      221.19      202.78      4.68 o 
  -6   6   1      332.91      312.92      5.39 o 
  -5   6   1        3.38        3.15      1.53 o 
  -4   6   1       65.04       57.94      2.18 o 
  -3   6   1     2292.47     2328.06     20.53 o 
  -2   6   1        8.63        5.58      0.90 o 
  -1   6   1     1389.39     1332.34     13.83 o 
   0   6   1     3640.33     3654.08     34.03 o 
   1   6   1       83.65       86.84      3.16 o 
   2   6   1      341.91      364.70      4.87 o 
   3   6   1     1385.93     1366.45     19.44 o 
   4   6   1      435.94      462.97      9.71 o 
   5   6   1      679.85      669.83     12.76 o 
   6   6   1      454.54      464.44      6.97 o 
   7   6   1       33.65       31.43      2.24 o 
   8   6   1        5.09        4.59      1.67 o 
   9   6   1     2264.54     2168.76     23.50 o 
  10   6   1      749.95      730.04      9.98 o 
  11   6   1       13.02       11.74      2.19 o 
  12   6   1        0.28        1.31      2.11 o 
  13   6   1      170.30      169.71      5.70 o 
  14   6   1      163.01      153.81      6.99 o 
  15   6   1      609.64      611.29     23.11 o 
  16   6   1      193.84      193.70      8.08 o 
 -15   7   1       57.04       84.95     21.61 o 
 -14   7   1       22.09       19.36      3.42 o 
 -13   7   1        8.74        7.89      2.71 o 
 -12   7   1      481.86      503.35      9.97 o 
 -11   7   1     1331.63     1280.08     16.36 o 
 -10   7   1      316.79      312.36      6.75 o 
  -9   7   1      484.49      491.70      8.38 o 
  -8   7   1      875.23      864.89     11.61 o 
  -7   7   1      259.16      268.24      5.52 o 
  -6   7   1      372.52      382.20      6.95 o 
  -5   7   1      810.98      801.57     11.45 o 
  -4   7   1      221.28      209.54      3.86 o 
  -3   7   1     1684.97     1681.92     16.51 o 
  -2   7   1     4871.78     4980.78     39.53 o 
  -1   7   1      923.67      945.53     10.83 o 
   0   7   1        0.04       -1.03      1.08 o 
   1   7   1      341.99      379.87      6.08 o 
   2   7   1      515.74      553.36      7.21 o 
   3   7   1        0.88        1.66      1.12 o 
   4   7   1      625.53      630.13     11.06 o 
   5   7   1      483.50      468.16      6.36 o 
   6   7   1       15.99       28.00      2.18 o 
   7   7   1      619.87      618.98      9.65 o 
   8   7   1      759.89      761.53     10.72 o 
   9   7   1      368.99      371.72      7.21 o 
  10   7   1       37.84       39.73      3.06 o 
  11   7   1      571.48      556.69      9.61 o 
  12   7   1      191.49      189.67      5.84 o 
  13   7   1       32.72       36.39      3.84 o 
  14   7   1      212.98      226.07      7.65 o 
  15   7   1      128.42      135.52     10.09 o 
 -14   8   1      117.59      108.70      6.82 o 
 -13   8   1       55.49       54.08      4.86 o 
 -12   8   1       48.54       55.25      6.45 o 
 -11   8   1       90.66       88.51      4.51 o 
 -10   8   1      308.19      315.82      7.11 o 
  -9   8   1      871.11      831.49     20.34 o 
  -8   8   1      511.07      488.20      8.28 o 
  -7   8   1      788.82      783.42     11.59 o 
  -6   8   1      304.98      316.94      7.55 o 
  -5   8   1       47.11       44.21      2.33 o 
  -4   8   1       57.47       55.10      2.53 o 
  -3   8   1     1287.89     1354.09     16.48 o 
  -2   8   1      675.04      665.96      9.51 o 
  -1   8   1     3752.64     3686.30     35.17 o 
   0   8   1     3932.21     3921.44     39.99 o 
   1   8   1      101.36      100.40      3.39 o 
   2   8   1       18.91       17.20      2.43 o 
   3   8   1     1615.80     1670.35     16.78 o 
   4   8   1      307.63      308.28      4.99 o 
   5   8   1      265.41      286.84      5.02 o 
   6   8   1      662.88      681.50      9.77 o 
   7   8   1        2.97        5.21      2.15 o 
   8   8   1       13.37       14.14      2.55 o 
   9   8   1     1132.08     1070.23     15.22 o 
  10   8   1      170.14      160.79      5.70 o 
  11   8   1      128.12      132.68      5.76 o 
  12   8   1      103.25      111.88      5.59 o 
  13   8   1       36.25       38.17      4.38 o 
  14   8   1       75.85       85.04      5.56 o 
 -14   9   1      103.45      117.85     31.50 o 
 -13   9   1       13.18       15.40      3.92 o 
 -12   9   1      106.42       96.37      5.83 o 
 -11   9   1      378.61      356.07      8.55 o 
 -10   9   1       12.06       17.81      2.94 o 
  -9   9   1       85.89       92.04      4.73 o 
  -8   9   1      374.02      387.72      8.04 o 
  -7   9   1       72.25       69.57      4.13 o 
  -6   9   1      669.70      666.28     10.51 o 
  -5   9   1      273.88      280.38      6.14 o 
  -4   9   1       52.81       51.76      2.64 o 
  -3   9   1      815.66      819.70     16.30 o 
  -2   9   1     1893.61     1918.10     19.05 o 
  -1   9   1      246.02      257.84      5.23 o 
   0   9   1        5.54        5.68      2.08 o 
   1   9   1      419.85      453.28      6.76 o 
   2   9   1      486.98      509.35      7.53 o 
   3   9   1        3.33        4.32      1.69 o 
   4   9   1      234.69      228.87      5.51 o 
   5   9   1      201.73      224.80      8.11 o 
   6   9   1      173.59      192.27      6.55 o 
   7   9   1     1046.95     1005.63     20.36 o 
   8   9   1      700.77      689.09     14.15 o 
   9   9   1      563.51      516.86     10.87 o 
  10   9   1       48.34       49.15      4.44 o 
  11   9   1      132.50      150.52      6.93 o 
  12   9   1      238.56      254.36      8.50 o 
  13   9   1       61.69       57.97      6.92 o 
 -12  10   1        5.09        9.07      9.35 o 
 -11  10   1       70.72       56.54      6.04 o 
 -10  10   1       76.39       74.46      6.13 o 
  -9  10   1      336.42      318.61     10.17 o 
  -8  10   1       75.59       74.00      5.56 o 
  -7  10   1        7.36        9.07      2.98 o 
  -6  10   1      428.49      424.33     11.91 o 
  -5  10   1       89.19       78.42      4.60 o 
  -4  10   1      509.79      522.92     10.69 o 
  -3  10   1      526.84      588.58     14.46 o 
  -2  10   1        6.72        6.53      1.91 o 
  -1  10   1       40.38       46.23      3.16 o 
   0  10   1     1896.32     1854.70     21.86 o 
   1  10   1      113.97      104.78      3.64 o 
   2  10   1      498.64      505.09      7.81 o 
   3  10   1      600.74      643.60     10.92 o 
   4  10   1       30.16       31.91      3.03 o 
   5  10   1       18.16       19.10      2.84 o 
   6  10   1      204.02      185.35      6.70 o 
   7  10   1       20.82       25.48      5.27 o 
   8  10   1        9.35       10.44      2.91 o 
   9  10   1      167.48      185.50      6.86 o 
  10  10   1       47.31       51.27      4.67 o 
  11  10   1       38.25       48.43      6.27 o 
  12  10   1      117.83      116.21      8.42 o 
 -11  11   1      139.83      146.37      8.68 o 
 -10  11   1       13.99       11.28      5.27 o 
  -9  11   1        0.93        2.63      3.85 o 
  -8  11   1      269.54      257.09      8.40 o 
  -7  11   1       43.80       51.74      4.60 o 
  -6  11   1      512.30      515.78     11.57 o 
  -5  11   1      631.88      673.98     13.28 o 
  -4  11   1        1.45        1.86      2.38 o 
  -3  11   1        3.06        0.03      2.22 o 
  -2  11   1       56.33       65.28      4.93 o 
  -1  11   1       10.80       14.00      2.11 o 
   0  11   1      150.46      155.09      4.53 o 
   1  11   1      505.13      516.14      8.21 o 
   2  11   1      128.08      149.21      5.52 o 
   3  11   1       27.59       27.51      3.29 o 
   4  11   1       23.36       26.79      3.34 o 
   5  11   1       51.91       54.42      4.35 o 
   6  11   1       18.45       18.39      3.63 o 
   7  11   1      137.21      131.77      7.13 o 
   8  11   1      394.48      378.24     11.33 o 
   9  11   1        4.41        1.71      3.24 o 
  10  11   1       88.18       87.70      6.78 o 
  11  11   1      242.53      267.52     19.20 o 
  -9  12   1      147.65      149.13     10.59 o 
  -8  12   1        0.55        4.39      3.04 o 
  -7  12   1      145.59      151.20      7.13 o 
  -6  12   1      289.25      277.33      8.57 o 
  -5  12   1       42.05       46.36      4.28 o 
  -4  12   1      145.63      138.99      6.30 o 
  -3  12   1      958.29      959.62     16.44 o 
  -2  12   1        9.20       10.02      2.48 o 
  -1  12   1        0.23       -0.73      2.36 o 
   0  12   1      320.13      337.78      8.16 o 
   1  12   1        0.05        3.43      3.24 o 
   2  12   1      235.66      232.63      7.06 o 
   3  12   1      702.68      735.80     13.94 o 
   4  12   1       13.49       14.10      3.10 o 
   5  12   1        3.34        2.53      2.62 o 
   6  12   1      138.84      120.58      6.44 o 
   7  12   1       43.14       32.40      4.12 o 
   8  12   1       75.35       82.33      5.87 o 
   9  12   1       76.96       88.23     18.91 o 
  -6  13   1        8.16        9.62      3.28 o 
  -5  13   1      780.42      798.08     16.05 o 
  -4  13   1      424.05      434.47     12.56 o 
  -3  13   1      383.57      402.15      9.68 o 
  -2  13   1      178.43      192.22      8.54 o 
  -1  13   1      118.09      118.24      8.32 o 
   0  13   1       14.91       12.64      3.25 o 
   1  13   1      114.64      119.25      6.44 o 
   2  13   1       64.83       68.81      5.61 o 
   3  13   1       97.72       95.47      6.58 o 
   4  13   1      129.97      138.87      6.59 o 
   5  13   1      389.15      391.52     10.35 o 
   6  13   1      135.94      142.44      7.02 o 
   0  14   1      800.74      798.69     24.89 o 
   1  14   1       89.98      153.06     14.88 o 
 -18   0   2       15.21       13.89      6.26 o 
 -17   0   2        0.00       -4.48      5.63 o 
 -16   0   2        1.58       -4.14      4.32 o 
 -15   0   2        0.44       -2.94      3.53 o 
 -14   0   2       51.57       56.38      5.01 o 
 -13   0   2       10.55        4.10      2.91 o 
 -12   0   2       41.68       43.25      3.55 o 
 -11   0   2       21.31       24.75      2.71 o 
 -10   0   2        0.07        0.00      1.96 o 
  -9   0   2        4.03       -0.30      1.27 o 
  -8   0   2        2.03        0.98      1.48 o 
  -7   0   2       20.61       15.31      1.87 o 
  -6   0   2       40.23       37.46      2.20 o 
  -5   0   2       66.62       68.54      3.43 o 
  -4   0   2        9.98        8.96      1.08 o 
  -3   0   2        0.71       -1.76      1.76 o 
  -2   0   2        2.79       -1.00      1.00 o 
  -1   0   2        2.86       -1.95      1.95 o 
   1   0   2        0.02        0.46      0.87 o 
   2   0   2        0.44       -0.82      0.82 o 
   3   0   2        3.76       -1.14      1.14 o 
   4   0   2        1.31       -0.54      0.54 o 
   5   0   2        3.18        1.92      0.90 o 
   6   0   2        7.98        4.43      1.41 o 
   7   0   2       22.02       19.28      3.17 o 
   8   0   2       29.98       33.87      4.40 o 
   9   0   2        2.60        6.35      2.69 o 
  10   0   2       20.32       20.24      3.00 o 
  11   0   2        5.08        2.03      2.59 o 
  12   0   2       18.12       17.82      3.10 o 
  13   0   2       19.86       21.34      3.45 o 
  14   0   2       18.82       18.55      3.57 o 
  15   0   2       25.19       21.77      4.63 o 
  16   0   2       20.19       16.80      5.64 o 
  17   0   2        1.28        0.19      6.19 o 
 -18   1   2      150.27      159.41     13.13 o 
 -17   1   2      305.94      345.49      9.14 o 
 -16   1   2      304.42      307.82      7.62 o 
 -15   1   2     2191.75     2310.76     29.44 o 
 -14   1   2      163.91      170.28      5.18 o 
 -13   1   2       91.47       87.78      3.58 o 
 -12   1   2     7540.04     8168.48     64.14 o 
 -11   1   2     4205.05     4126.05     33.69 o 
 -10   1   2      782.91      775.90      8.31 o 
  -9   1   2     8006.71     8153.94     65.93 o 
  -8   1   2     3332.69     3248.71     24.27 o 
  -7   1   2     2306.99     2564.87     22.01 o 
  -6   1   2    31851.04    32799.74    298.83 o 
  -5   1   2      458.75      760.96      9.50 o 
  -4   1   2     4692.38     5363.56     41.08 o 
  -2   1   2    23335.69    23693.09    349.65 o 
  -1   1   2    38459.57    36644.80    509.14 o 
   0   1   2       31.32       -1.78      1.78 o 
   1   1   2     1485.83     1509.16     17.94 o 
   2   1   2    12768.10    13178.72    127.16 o 
   3   1   2     9121.36     9710.89    110.17 o 
   4   1   2      127.59      100.24      2.93 o 
   5   1   2     4059.08     3964.97     38.13 o 
   6   1   2      267.11      285.67      3.63 o 
   7   1   2     6594.62     6978.91     54.59 o 
   8   1   2    29032.07    30475.50    242.76 o 
   9   1   2      315.50      384.06      5.54 o 
  10   1   2        1.87        8.51      1.67 o 
  11   1   2     8225.69     8244.55     67.65 o 
  12   1   2       80.50      103.98      3.59 o 
  13   1   2       49.64       47.01      3.10 o 
  14   1   2     3316.00     3421.94     32.83 o 
  15   1   2      773.02      778.96     11.66 o 
  16   1   2       14.55       15.16      3.27 o 
  17   1   2     1648.30     1779.41     29.70 o 
 -18   2   2        1.92       -4.23      4.75 o 
 -17   2   2        0.04       -3.98      3.98 o 
 -16   2   2        4.58       -0.77      4.09 o 
 -15   2   2        0.32        1.94      2.48 o 
 -14   2   2        2.33       -1.14      2.25 o 
 -13   2   2        2.67       -1.11      2.04 o 
 -12   2   2        0.21        2.06      1.89 o 
 -11   2   2        0.31        0.11      1.54 o 
 -10   2   2        4.47        2.39      1.38 o 
  -9   2   2        0.32       -0.75      1.15 o 
  -8   2   2        4.55        4.04      1.32 o 
  -7   2   2        0.39       -0.71      0.71 o 
  -6   2   2        0.58        0.19      0.76 o 
  -5   2   2        1.78        1.90      0.64 o 
  -4   2   2        0.03       -0.87      0.87 o 
  -3   2   2        0.03       -0.62      0.62 o 
  -2   2   2        0.00       -0.59      0.59 o 
  -1   2   2        7.59        2.51      0.67 o 
   0   2   2        0.16       -0.74      0.74 o 
   1   2   2        1.01        0.08      0.42 o 
   2   2   2       14.92       12.00      1.10 o 
   3   2   2        1.50       -0.69      0.69 o 
   4   2   2        0.29       -1.06      1.06 o 
   5   2   2        0.05       -0.61      0.72 o 
   6   2   2        2.17        2.49      0.85 o 
   7   2   2        0.66       -0.57      0.81 o 
   8   2   2        0.00        0.42      0.85 o 
   9   2   2        7.48        5.36      1.61 o 
  10   2   2        3.34        2.94      1.65 o 
  11   2   2       10.05        9.18      2.21 o 
  12   2   2        4.34        3.97      2.02 o 
  13   2   2        0.05       -1.97      1.97 o 
  14   2   2        5.95        1.70      2.61 o 
  15   2   2        2.62       -1.54      2.66 o 
  16   2   2        2.04       -3.10      3.10 o 
  17   2   2        2.69        2.99      4.12 o 
 -17   3   2       10.47       11.96      4.73 o 
 -16   3   2       85.02       83.78      5.08 o 
 -15   3   2     4715.33     4787.68     73.55 o 
 -14   3   2     1147.11     1131.60     15.90 o 
 -13   3   2        8.93        7.98      2.48 o 
 -12   3   2      801.92      873.51     14.33 o 
 -11   3   2     7501.24     7406.15     96.80 o 
 -10   3   2     1882.11     1911.54     19.01 o 
  -9   3   2     4393.01     4261.06     32.87 o 
  -8   3   2     1916.27     1840.02     16.07 o 
  -7   3   2     1089.24     1148.57     10.63 o 
  -6   3   2    10237.38    10873.32     83.18 o 
  -5   3   2    13070.65    13041.56     99.50 o 
  -4   3   2       15.81       13.04      0.93 o 
  -3   3   2      308.11      133.87     32.44 o 
  -2   3   2     4104.81     4271.04     39.20 o 
  -1   3   2     2917.15     3211.41     31.70 o 
   0   3   2     7416.98     7233.07     74.19 o 
   1   3   2     1652.86     1667.69     19.98 o 
   2   3   2        3.90       30.11      1.57 o 
   3   3   2    11370.19    13051.51    122.79 o 
   4   3   2      515.74      481.37      7.16 o 
   5   3   2      807.37      747.56     10.21 o 
   6   3   2       86.43      120.11      2.61 o 
   7   3   2      210.91      218.93      3.40 o 
   8   3   2     2016.67     2083.68     17.88 o 
   9   3   2        0.11        2.18      1.66 o 
  10   3   2       33.42       36.17      2.02 o 
  11   3   2    11051.02    11076.66     86.07 o 
  12   3   2     1598.57     1672.71     21.69 o 
  13   3   2      625.32      624.31     11.92 o 
  14   3   2      631.51      623.97     11.06 o 
  15   3   2       48.16       44.50      5.40 o 
  16   3   2       27.70       27.02      4.08 o 
  17   3   2     1417.21     1424.93     23.08 o 
 -17   4   2        0.68       -3.42      3.42 o 
 -16   4   2        8.97       10.66      3.51 o 
 -15   4   2        0.79        1.08      2.75 o 
 -14   4   2       49.91       53.83      3.84 o 
 -13   4   2        1.14        0.80      2.85 o 
 -12   4   2        6.43        0.72      2.43 o 
 -11   4   2        4.51        4.74      2.02 o 
 -10   4   2       26.00       25.39      2.25 o 
  -9   4   2        7.74        6.54      1.81 o 
  -8   4   2       18.01       16.14      1.56 o 
  -7   4   2       21.99       19.59      1.40 o 
  -6   4   2        0.55        0.10      0.87 o 
  -5   4   2        6.48        5.04      0.94 o 
  -4   4   2       40.82       28.01      5.90 o 
  -3   4   2       11.59        6.66      0.86 o 
  -2   4   2        0.00       -0.50      0.50 o 
  -1   4   2       12.55        9.81      1.00 o 
   0   4   2        0.34        0.85      0.71 o 
   1   4   2        3.24        3.15      0.91 o 
   2   4   2        5.40        2.73      1.00 o 
   3   4   2        0.94       -0.81      0.81 o 
   4   4   2        6.95        5.36      0.87 o 
   5   4   2        6.66        6.71      0.89 o 
   6   4   2       11.97       10.74      1.48 o 
   7   4   2        1.51        2.01      1.28 o 
   8   4   2        8.46        7.53      1.60 o 
   9   4   2        0.07       -1.47      1.47 o 
  10   4   2       52.75       61.28      2.73 o 
  11   4   2       10.41       11.34      2.02 o 
  12   4   2       32.50       28.10      2.74 o 
  13   4   2       18.16       23.15      3.88 o 
  14   4   2       10.50        8.09      3.68 o 
  15   4   2       10.14        9.84      3.32 o 
  16   4   2       26.29       22.19      4.33 o 
  17   4   2        1.93       -1.49      7.16 o 
 -17   5   2        0.99        0.18      3.74 o 
 -16   5   2       18.29       28.19      4.47 o 
 -15   5   2     1688.42     1683.72     22.07 o 
 -14   5   2     1208.47     1218.10     29.54 o 
 -13   5   2      327.00      332.66      8.71 o 
 -12   5   2     1861.87     1875.51     21.34 o 
 -11   5   2     2028.05     1927.61     21.43 o 
 -10   5   2      126.29      109.95      4.02 o 
  -9   5   2      816.09      786.60      9.83 o 
  -8   5   2     2602.81     2580.83     24.70 o 
  -7   5   2        5.88        5.02      1.37 o 
  -6   5   2     9327.82     9273.98    152.15 o 
  -5   5   2     2312.02     2435.56     30.07 o 
  -4   5   2       16.99        6.68      1.17 o 
  -3   5   2     2831.80     2521.33     22.41 o 
  -2   5   2     2294.51     2340.27     22.29 o 
  -1   5   2       46.81       81.61      3.36 o 
   0   5   2      790.84      831.04      9.68 o 
   1   5   2     2596.58     2847.19     28.53 o 
   2   5   2     1715.69     1777.68     18.87 o 
   3   5   2      661.38      942.23     11.72 o 
   4   5   2       15.09       18.88      1.19 o 
   5   5   2       41.54       41.31      3.73 o 
   6   5   2       45.18       56.95      2.43 o 
   7   5   2      483.91      476.65      6.59 o 
   8   5   2     4258.53     4269.04     36.75 o 
   9   5   2       71.06       80.82      3.08 o 
  10   5   2       22.32       27.08      2.43 o 
  11   5   2     5154.48     4956.27     45.75 o 
  12   5   2     1528.97     1496.50     18.06 o 
  13   5   2      195.66      185.87      5.72 o 
  14   5   2      647.69      675.69     13.15 o 
  15   5   2       22.81       20.54      4.31 o 
  16   5   2        3.92        4.90      3.98 o 
 -16   6   2        0.65        1.41      4.51 o 
 -15   6   2        0.36        1.14      2.89 o 
 -14   6   2        1.86       -0.35      2.69 o 
 -13   6   2       93.10       97.68      5.05 o 
 -12   6   2        0.01        2.76      2.17 o 
 -11   6   2        0.93        1.54      1.98 o 
 -10   6   2       72.63       67.24      3.56 o 
  -9   6   2        0.28        0.63      2.39 o 
  -8   6   2        2.77        3.15      1.86 o 
  -7   6   2       50.01       45.84      2.66 o 
  -6   6   2       17.45       16.60      1.71 o 
  -5   6   2        5.39        3.31      1.20 o 
  -4   6   2      209.88      210.80      3.45 o 
  -3   6   2        3.88        4.75      1.01 o 
  -2   6   2        0.19        2.97      0.80 o 
  -1   6   2      120.66      127.57      2.86 o 
   0   6   2        0.04        2.69      1.14 o 
   1   6   2       14.51       15.28      1.47 o 
   2   6   2       22.83       21.81      1.42 o 
   3   6   2        3.33        2.99      0.84 o 
   4   6   2        5.54        4.95      0.97 o 
   5   6   2       19.89       20.34      1.75 o 
   6   6   2       22.88       24.86      2.05 o 
   7   6   2        9.37       12.58      1.81 o 
   8   6   2        9.74        9.28      1.74 o 
   9   6   2       51.06       55.07      2.98 o 
  10   6   2       38.20       31.49      2.61 o 
  11   6   2        6.70        7.93      2.10 o 
  12   6   2        1.32       -1.71      2.05 o 
  13   6   2        7.88        6.29      2.61 o 
  14   6   2        7.04        6.01      3.86 o 
  15   6   2       26.50       32.02      6.13 o 
  16   6   2        5.13       -1.89     10.91 o 
 -15   7   2       43.87       51.39      8.58 o 
 -14   7   2      262.61      283.67      7.96 o 
 -13   7   2      169.82      176.31      5.76 o 
 -12   7   2     3689.97     3689.60     70.08 o 
 -11   7   2      426.18      398.88      8.46 o 
 -10   7   2      181.47      163.94      5.02 o 
  -9   7   2     1700.89     1672.98     22.84 o 
  -8   7   2      677.42      696.55      9.98 o 
  -7   7   2      745.76      790.24     10.98 o 
  -6   7   2     4049.64     4048.87     53.29 o 
  -5   7   2        5.22        2.04      1.42 o 
  -4   7   2       95.01       98.59      2.76 o 
  -3   7   2    19919.68    19422.65    141.60 o 
  -2   7   2     1300.30     1313.20     11.96 o 
  -1   7   2     5054.23     5067.28     44.27 o 
   0   7   2      138.73      159.12      3.33 o 
   1   7   2      385.56      388.12      6.38 o 
   2   7   2     2106.24     2090.59     21.06 o 
   3   7   2     1595.28     1628.11     16.08 o 
   4   7   2      623.83      688.56      8.28 o 
   5   7   2     3147.15     3306.15     32.31 o 
   6   7   2      729.25      607.11      7.77 o 
   7   7   2     1153.67     1136.58     14.84 o 
   8   7   2     6690.50     6441.89     65.98 o 
   9   7   2      215.18      204.08      5.38 o 
  10   7   2      133.18      145.03      5.53 o 
  11   7   2     1809.61     1814.37     22.92 o 
  12   7   2        2.42       -0.37      2.46 o 
  13   7   2       58.79       63.47      4.57 o 
  14   7   2     1794.93     1770.45     27.15 o 
  15   7   2       34.67       28.67     11.70 o 
 -15   8   2        3.33        4.90      3.50 o 
 -14   8   2        0.76        3.76      3.98 o 
 -13   8   2       48.46       45.19      4.20 o 
 -12   8   2        0.00        0.27      3.16 o 
 -11   8   2       10.19        9.14      2.60 o 
 -10   8   2      102.36       99.37      4.80 o 
  -9   8   2        8.38        9.57      2.10 o 
  -8   8   2        4.53        7.32      1.97 o 
  -7   8   2      133.43      136.92      4.34 o 
  -6   8   2        0.01       -0.68      1.65 o 
  -5   8   2       78.11       74.11      3.16 o 
  -4   8   2      196.18      198.05      4.03 o 
  -3   8   2       60.56       63.40      3.29 o 
  -2   8   2        0.21        7.04      1.32 o 
  -1   8   2      421.48      424.97      6.72 o 
   0   8   2        1.70        4.11      1.55 o 
   1   8   2       27.41       23.67      2.65 o 
   2   8   2      104.76      102.97      3.89 o 
   3   8   2       61.53       73.99      3.20 o 
   4   8   2        7.45       11.62      2.17 o 
   5   8   2       62.99       61.84      3.37 o 
   6   8   2       61.10       67.31      3.57 o 
   7   8   2       82.45       79.36      4.26 o 
   8   8   2       21.04       21.02      2.81 o 
   9   8   2       23.36       30.70      3.20 o 
  10   8   2       47.13       44.83      4.10 o 
  11   8   2        0.39       -2.41      2.55 o 
  12   8   2       11.88       16.40      3.48 o 
  13   8   2       32.09       27.98      4.37 o 
  14   8   2       10.21       16.13      4.07 o 
 -14   9   2      312.67      345.44     13.17 o 
 -13   9   2      172.03      184.08      9.14 o 
 -12   9   2     1266.25     1234.81     21.41 o 
 -11   9   2      591.54      568.07     11.71 o 
 -10   9   2      857.43      795.43     16.76 o 
  -9   9   2      992.53      965.07     14.34 o 
  -8   9   2       40.27       42.72      3.63 o 
  -7   9   2       56.49       55.79      3.51 o 
  -6   9   2      602.57      603.99      9.88 o 
  -5   9   2      532.85      534.51     10.05 o 
  -4   9   2      466.82      497.44      7.81 o 
  -3   9   2     6304.55     6096.16     61.65 o 
  -2   9   2      263.73      263.19      4.71 o 
  -1   9   2     1195.79     1146.62     13.58 o 
   0   9   2       84.59       95.96      3.52 o 
   1   9   2        3.66        5.72      1.45 o 
   2   9   2       41.89       36.97      2.34 o 
   3   9   2       59.25       74.60      3.70 o 
   4   9   2      943.76      991.92     16.13 o 
   5   9   2     2156.95     2181.34     27.51 o 
   6   9   2     1849.90     1715.40     21.38 o 
   7   9   2        0.06        4.87      2.50 o 
   8   9   2      985.18      910.12     16.58 o 
   9   9   2      162.65      160.91      6.44 o 
  10   9   2      123.50      116.32      6.01 o 
  11   9   2     1638.15     1624.77     23.91 o 
  12   9   2       17.13       15.67      3.90 o 
  13   9   2       66.31       83.54      6.38 o 
 -12  10   2        3.45        4.23      4.37 o 
 -11  10   2        5.66        3.39      4.52 o 
 -10  10   2      107.31      105.18      6.79 o 
  -9  10   2        9.69        4.50      2.97 o 
  -8  10   2       23.99       19.45      3.13 o 
  -7  10   2      125.63      124.28      5.31 o 
  -6  10   2        0.16        0.58      2.11 o 
  -5  10   2        7.79        7.03      2.22 o 
  -4  10   2      196.50      198.92      5.28 o 
  -3  10   2        0.12       -0.97      1.72 o 
  -2  10   2        0.01       17.40     12.65 o 
  -1  10   2      206.80      197.63      5.35 o 
   0  10   2        6.17       10.01      2.03 o 
   1  10   2       15.48       16.97      3.27 o 
   2  10   2       91.26       98.36      3.55 o 
   3  10   2        2.98        5.55      2.03 o 
   4  10   2       27.99       33.11      3.76 o 
   5  10   2       24.64       27.12      3.06 o 
   6  10   2       70.99       71.09      4.90 o 
   7  10   2       36.63       36.65      4.77 o 
   8  10   2       16.25       18.06      3.47 o 
   9  10   2       31.78       36.04      4.02 o 
  10  10   2       67.19       70.84      5.26 o 
  11  10   2       14.15       14.52      4.01 o 
  12  10   2       10.13       14.21      4.37 o 
 -11  11   2       48.03       45.39      9.25 o 
 -10  11   2       18.21       13.83      3.67 o 
  -9  11   2       10.75       19.95      3.81 o 
  -8  11   2      193.14      203.39      8.57 o 
  -7  11   2       40.66       49.28      4.49 o 
  -6  11   2      620.15      641.62     13.17 o 
  -5  11   2      397.37      347.24     13.60 o 
  -4  11   2      205.29      191.45      6.33 o 
  -3  11   2        7.28        4.72      2.16 o 
  -2  11   2        5.48        7.17      2.07 o 
  -1  11   2      191.44      193.45      6.70 o 
   0  11   2       48.19       46.98      3.79 o 
   1  11   2      245.17      258.30      5.86 o 
   2  11   2       87.76      102.30      8.34 o 
   3  11   2      338.73      360.10      8.82 o 
   4  11   2       21.15       11.33      3.67 o 
   5  11   2        0.30        0.85      2.64 o 
   6  11   2        9.78        4.95      3.20 o 
   7  11   2        0.39       -2.58      2.76 o 
   8  11   2      102.98       96.65      6.76 o 
   9  11   2      137.42      134.87      7.78 o 
  10  11   2       28.61       25.20      4.63 o 
  -9  12   2        4.90       -0.40      3.18 o 
  -8  12   2        3.50        1.18      3.11 o 
  -7  12   2      116.78      112.24      7.38 o 
  -6  12   2        0.60        5.24      3.01 o 
  -5  12   2        0.14        1.38      3.23 o 
  -4  12   2      240.70      243.25     10.00 o 
  -3  12   2       14.87       10.35      3.38 o 
  -2  12   2        1.82        3.72      2.12 o 
  -1  12   2      102.47      109.52      6.25 o 
   0  12   2       13.05       20.07      2.75 o 
   1  12   2       30.47       24.47      4.87 o 
   2  12   2       87.61       84.29      5.35 o 
   3  12   2        0.02        1.46      2.51 o 
   4  12   2       20.53       18.87      3.27 o 
   5  12   2        4.31        7.02      2.87 o 
   6  12   2       28.93       29.53      4.06 o 
   7  12   2        4.08        4.26      3.04 o 
   8  12   2       42.32       45.76      5.30 o 
  -6  13   2      113.67      112.16      6.40 o 
  -5  13   2        0.19        2.45      3.12 o 
  -4  13   2       72.30       71.27      5.00 o 
  -3  13   2      198.12      198.06      6.72 o 
  -2  13   2        4.24        7.01      2.47 o 
  -1  13   2        0.06        4.85      2.93 o 
   0  13   2        0.07        2.08      2.87 o 
   1  13   2       65.56       67.88      6.28 o 
   2  13   2       19.72       10.26      4.40 o 
   3  13   2       43.65       56.47      5.62 o 
   4  13   2       31.82       30.39      3.99 o 
   5  13   2       14.49       11.10      3.36 o 
   6  13   2        4.57        2.71      4.05 o 
 -18   1   3        8.72        1.96      4.97 o 
 -17   1   3       43.68       41.28      4.52 o 
 -16   1   3        0.24       -2.12      2.90 o 
 -15   1   3       39.32       33.98      3.57 o 
 -14   1   3       26.86       24.81      2.82 o 
 -13   1   3      263.82      274.52      7.47 o 
 -12   1   3       15.58       16.35      2.29 o 
 -11   1   3       58.56       49.52      2.31 o 
 -10   1   3       18.68       22.10      1.75 o 
  -9   1   3       80.41       83.20      2.97 o 
  -8   1   3      109.73      101.69      3.05 o 
  -7   1   3      400.41      390.14      4.38 o 
  -6   1   3       61.65       52.68      1.68 o 
  -5   1   3      366.40      396.34      7.70 o 
  -4   1   3     1194.20     1205.57     14.56 o 
  -3   1   3      324.61      324.86      4.66 o 
  -2   1   3      123.02       96.36      2.87 o 
  -1   1   3      757.51      671.20      9.83 o 
   0   1   3      958.35      902.42     17.16 o 
   1   1   3      690.98      622.13     26.60 o 
   2   1   3      298.41      314.88      4.41 o 
   3   1   3      595.86      619.60      8.62 o 
   4   1   3     1115.51     1088.28     23.22 o 
   5   1   3     1007.36     1019.64      8.37 o 
   6   1   3       12.65        8.94      0.97 o 
   7   1   3       28.74       29.80      1.43 o 
   8   1   3        6.27        6.22      1.50 o 
   9   1   3       40.38       50.16      5.33 o 
  10   1   3      118.78      129.14      4.02 o 
  11   1   3      120.09      117.40      3.61 o 
  12   1   3      246.18      261.80      5.60 o 
  13   1   3        1.96        4.45      2.28 o 
  14   1   3        1.33       -0.63      2.34 o 
  15   1   3        0.51       -3.29      3.29 o 
  16   1   3        0.15       -2.68      2.89 o 
  17   1   3        3.99       -2.28      4.47 o 
 -18   2   3       15.92        8.98      4.69 o 
 -17   2   3      106.84       99.53      7.58 o 
 -16   2   3        3.83       -3.02      3.40 o 
 -15   2   3       31.12       29.54      3.17 o 
 -14   2   3       11.80        8.03      2.49 o 
 -13   2   3      221.03      215.08      5.15 o 
 -12   2   3       99.84      111.12      3.72 o 
 -11   2   3      160.32      167.91      4.02 o 
 -10   2   3      506.00      526.60      7.08 o 
  -9   2   3        6.89        2.85      1.03 o 
  -8   2   3      155.83      158.64      3.29 o 
  -7   2   3      509.92      516.85      5.30 o 
  -6   2   3      985.02      987.21      9.87 o 
  -5   2   3     2453.93     2491.19     23.15 o 
  -4   2   3     2619.09     2294.71    251.53 o 
  -3   2   3     1084.03      271.50    287.81 o 
  -2   2   3      710.66      627.93     22.00 o 
  -1   2   3     1632.94     1559.27     23.98 o 
   0   2   3        7.46        2.23      0.90 o 
   1   2   3      126.57      136.42      3.08 o 
   2   2   3        2.06        3.52      0.77 o 
   3   2   3     1300.85     1386.71     25.19 o 
   4   2   3       83.94       98.90      2.57 o 
   5   2   3       13.09       17.90      1.21 o 
   6   2   3     1552.65     1572.43     13.65 o 
   7   2   3        1.76        0.71      1.01 o 
   8   2   3      123.63      119.80      3.28 o 
   9   2   3      388.85      384.49      5.20 o 
  10   2   3        2.05        4.40      1.62 o 
  11   2   3        2.14        2.31      2.08 o 
  12   2   3      431.41      424.63      7.68 o 
  13   2   3       42.76       45.70      3.12 o 
  14   2   3      241.08      236.83      8.18 o 
  15   2   3       19.05       12.56      3.07 o 
  16   2   3        2.46        1.68      3.41 o 
  17   2   3        4.34        0.84      3.80 o 
 -17   3   3       19.02       11.65      4.61 o 
 -16   3   3       12.32       11.51      3.36 o 
 -15   3   3       54.17       58.75      4.49 o 
 -14   3   3        0.07       -2.36      2.36 o 
 -13   3   3       49.98       47.29      3.33 o 
 -12   3   3      107.31      112.23      4.10 o 
 -11   3   3       27.81       24.66      2.59 o 
 -10   3   3       63.26       57.74      3.11 o 
  -9   3   3      111.73      107.48      2.97 o 
  -8   3   3      280.05      254.73      4.01 o 
  -7   3   3        3.18        8.11      1.28 o 
  -6   3   3     1488.51     1441.08     12.50 o 
  -5   3   3      343.54      358.88      4.57 o 
  -4   3   3      823.78      848.01      9.52 o 
  -3   3   3       37.09       40.74      1.86 o 
  -1   3   3      181.87      168.60      3.52 o 
   0   3   3      901.82      825.46     13.76 o 
   1   3   3        4.77       10.00      0.73 o 
   2   3   3      634.59      683.15     10.15 o 
   3   3   3       40.10       57.00      1.30 o 
   4   3   3        1.36        1.11      0.75 o 
   5   3   3        5.24        3.28      0.95 o 
   6   3   3      367.88      386.87      4.61 o 
   7   3   3      180.44      183.89      3.77 o 
   8   3   3      440.79      415.76      5.36 o 
   9   3   3       67.77       57.18      2.30 o 
  10   3   3       67.60       67.11      2.87 o 
  11   3   3      355.26      363.04      5.92 o 
  12   3   3      532.58      539.41      8.64 o 
  13   3   3        2.21       -2.76      2.76 o 
  14   3   3        0.74       -2.76      2.76 o 
  15   3   3        0.01       -0.75      2.94 o 
  16   3   3        0.62       -1.19      3.67 o 
  17   3   3       38.36       32.09      4.97 o 
 -17   4   3      169.73      170.47     13.98 o 
 -16   4   3       50.60       60.77      7.16 o 
 -15   4   3       60.46       59.43      4.33 o 
 -14   4   3      582.02      591.80      9.95 o 
 -13   4   3       56.08       63.36      3.83 o 
 -12   4   3       36.64       49.81      3.42 o 
 -11   4   3       11.25        5.22      2.04 o 
 -10   4   3      302.05      295.42      5.49 o 
  -9   4   3      102.03       85.95      3.21 o 
  -8   4   3     1022.36     1014.17     13.94 o 
  -7   4   3        0.47        0.62      1.10 o 
  -6   4   3      153.52      146.59      3.07 o 
  -5   4   3        7.10        3.32      0.87 o 
  -4   4   3        0.21        2.02      0.75 o 
  -3   4   3       40.84       31.27      1.44 o 
  -2   4   3      228.17      248.47      3.15 o 
  -1   4   3      419.19      461.59      5.70 o 
   0   4   3     4273.75     4409.30     55.02 o 
   1   4   3       16.29       22.05      1.25 o 
   2   4   3      543.47      571.19      6.16 o 
   3   4   3       36.07       25.65      1.05 o 
   4   4   3      153.89      143.23      2.39 o 
   5   4   3      341.63      355.16      5.00 o 
   6   4   3       53.92       53.09      3.04 o 
   7   4   3      331.08      322.61      5.69 o 
   8   4   3       14.18       18.88      1.98 o 
   9   4   3     2219.82     2155.76     19.20 o 
  10   4   3       39.87       34.87      2.31 o 
  11   4   3      474.92      461.44      6.69 o 
  12   4   3      234.11      230.82      7.06 o 
  13   4   3      109.34      100.05      5.57 o 
  14   4   3       26.83       22.40      3.99 o 
  15   4   3      409.35      416.28     12.52 o 
  16   4   3       93.65       96.92      6.43 o 
 -17   5   3       52.29       40.82      4.95 o 
 -16   5   3        8.49        7.87      3.75 o 
 -15   5   3      967.82      999.56     25.01 o 
 -14   5   3       34.00       34.96      3.43 o 
 -13   5   3      110.00      103.03      4.62 o 
 -12   5   3     1013.17      968.93     18.40 o 
 -11   5   3       19.76       16.31      2.46 o 
 -10   5   3       37.60       33.33      2.69 o 
  -9   5   3      285.98      285.87      5.68 o 
  -8   5   3      817.97      772.12      8.93 o 
  -7   5   3      406.03      363.32      6.20 o 
  -6   5   3     4523.34     4531.10     62.20 o 
  -5   5   3        3.29        1.68      0.77 o 
  -4   5   3       88.65       86.68      2.76 o 
  -3   5   3       54.95       36.48      1.38 o 
  -2   5   3      930.93     1040.52      8.92 o 
  -1   5   3      315.49      341.78      6.28 o 
   0   5   3      443.50      446.30      6.22 o 
   1   5   3      104.82      120.68      3.06 o 
   2   5   3     1343.37     1493.98     13.95 o 
   3   5   3      759.62      748.52     11.61 o 
   4   5   3     1003.87     1027.99      9.47 o 
   5   5   3      178.03      182.15      3.52 o 
   6   5   3       53.91       62.81      2.55 o 
   7   5   3       43.09       41.08      2.24 o 
   8   5   3     1900.31     1865.55     17.84 o 
   9   5   3      355.99      337.17      5.61 o 
  10   5   3     1109.05     1092.44     12.20 o 
  11   5   3      300.80      300.28      6.15 o 
  12   5   3       19.90       16.26      2.52 o 
  13   5   3       44.90       41.70      3.83 o 
  14   5   3      226.47      217.46      7.69 o 
  15   5   3        0.82       -3.09      4.27 o 
  16   5   3       18.61       15.40      4.19 o 
 -16   6   3        0.57        4.22      3.70 o 
 -15   6   3       93.69       90.18      5.26 o 
 -14   6   3     1103.96     1112.90     16.72 o 
 -13   6   3      270.80      273.65      7.39 o 
 -12   6   3        1.75        5.61      2.21 o 
 -11   6   3      334.80      315.08      6.65 o 
 -10   6   3        8.31        6.49      2.19 o 
  -9   6   3      474.79      422.87      7.40 o 
  -8   6   3     2299.88     2191.02     34.03 o 
  -7   6   3      437.68      406.22      8.16 o 
  -6   6   3      120.53      115.75      3.34 o 
  -5   6   3      645.35      580.13     44.45 o 
  -4   6   3       22.38       19.97      1.46 o 
  -3   6   3     3010.38     2982.18     23.49 o 
  -2   6   3      290.51      285.99      3.76 o 
  -1   6   3      199.71      187.22      3.67 o 
   0   6   3     1468.10     1561.16     17.28 o 
   1   6   3       51.70       51.95      2.36 o 
   2   6   3      346.31      337.85      4.74 o 
   3   6   3      674.31      703.15      9.60 o 
   4   6   3       27.95       26.88      1.68 o 
   5   6   3      701.49      728.42     10.31 o 
   6   6   3      766.16      736.99      9.54 o 
   7   6   3       65.95       63.78      2.97 o 
   8   6   3      256.78      258.24      5.45 o 
   9   6   3     1540.78     1515.90     16.53 o 
  10   6   3       56.66       52.04      3.14 o 
  11   6   3      290.86      287.52      6.13 o 
  12   6   3       28.50       29.32      3.12 o 
  13   6   3       21.67       22.69      3.33 o 
  14   6   3       10.82        9.92      4.27 o 
  15   6   3      355.64      348.59     13.93 o 
 -15   7   3      414.60      401.70     12.70 o 
 -14   7   3        7.58        6.80      2.94 o 
 -13   7   3       99.67       91.50      4.68 o 
 -12   7   3      718.23      710.52     18.59 o 
 -11   7   3       46.15       50.27      3.76 o 
 -10   7   3       47.34       43.28      3.94 o 
  -9   7   3     1163.21     1109.60     14.12 o 
  -8   7   3        1.72        1.57      1.72 o 
  -7   7   3        1.38       -1.49      1.49 o 
  -6   7   3     1728.32     1754.85     38.60 o 
  -5   7   3       10.39        7.04      1.64 o 
  -4   7   3      789.50      784.03      8.91 o 
  -3   7   3     2161.73     2146.28     24.36 o 
  -2   7   3       21.49       29.09      1.50 o 
  -1   7   3     1953.11     1979.29     18.86 o 
   0   7   3     1430.16     1422.62     15.13 o 
   1   7   3      401.93      363.58      5.57 o 
   2   7   3        6.79       12.86      1.76 o 
   3   7   3      453.96      514.79      5.84 o 
   4   7   3       16.01       24.24      1.93 o 
   5   7   3      746.74      808.78     10.23 o 
   6   7   3      947.77      869.10     10.65 o 
   7   7   3      272.08      267.64      6.03 o 
   8   7   3     1797.31     1803.10     29.61 o 
   9   7   3       19.81       21.05      2.80 o 
  10   7   3      194.31      200.60      6.07 o 
  11   7   3      427.95      430.94      8.25 o 
  12   7   3      146.95      144.26      5.98 o 
  13   7   3       43.99       43.33      3.75 o 
  14   7   3      715.63      697.40     16.36 o 
  15   7   3        0.42       -9.76     11.50 o 
 -15   8   3       60.68       67.27      7.69 o 
 -14   8   3      504.88      513.33     11.79 o 
 -13   8   3        5.67        2.25      2.84 o 
 -12   8   3        0.74       -1.93      2.46 o 
 -11   8   3      108.31      108.32      5.17 o 
 -10   8   3        8.87        2.30      2.14 o 
  -9   8   3      124.01      111.72      4.43 o 
  -8   8   3      887.67      826.75     13.47 o 
  -7   8   3      539.61      515.96     11.50 o 
  -6   8   3      515.00      511.82      8.75 o 
  -5   8   3      632.79      620.82     10.81 o 
  -4   8   3        8.90       10.93      1.68 o 
  -3   8   3     3584.65     3604.33     33.40 o 
  -2   8   3      288.11      300.07      4.85 o 
  -1   8   3      805.10      816.51     10.30 o 
   0   8   3      448.69      463.46      7.00 o 
   1   8   3      326.02      326.42      6.60 o 
   2   8   3      253.44      262.52      6.11 o 
   3   8   3     1711.77     1843.45     19.27 o 
   4   8   3      553.64      540.87      9.36 o 
   5   8   3      439.53      478.62      9.18 o 
   6   8   3     2956.93     2829.40     29.48 o 
   7   8   3        1.16        7.96      2.73 o 
   8   8   3       30.72       38.13      3.90 o 
   9   8   3      824.86      847.63     14.47 o 
  10   8   3      106.43      103.85      5.62 o 
  11   8   3       60.48       63.13      4.87 o 
  12   8   3      715.11      700.93     13.86 o 
  13   8   3        7.60        8.00      3.29 o 
  14   8   3       86.64       77.75      7.82 o 
 -14   9   3        3.29        2.87      3.73 o 
 -13   9   3      102.65       95.66      6.99 o 
 -12   9   3      639.37      640.16     15.43 o 
 -11   9   3        1.36        2.59      2.73 o 
 -10   9   3        7.53        6.68      2.62 o 
  -9   9   3      464.51      452.07      9.79 o 
  -8   9   3       19.26       21.31      3.04 o 
  -7   9   3        1.40        4.26      2.03 o 
  -6   9   3     1015.22      995.94     16.82 o 
  -5   9   3       94.04       88.88      3.70 o 
  -4   9   3      585.53      578.73      8.64 o 
  -3   9   3     1729.81     1687.71     28.22 o 
  -2   9   3       13.70       22.77      2.46 o 
  -1   9   3      720.49      740.90      9.92 o 
   0   9   3      490.86      507.45      7.73 o 
   1   9   3        0.27       -0.69      1.59 o 
   2   9   3      323.12      346.89      6.08 o 
   3   9   3      231.75      249.56      6.10 o 
   4   9   3        6.07       12.19      2.73 o 
   5   9   3      247.31      265.86      6.39 o 
   6   9   3       83.88       73.31      4.02 o 
   7   9   3        0.28        3.76      2.56 o 
   8   9   3     1153.14     1107.42     19.12 o 
   9   9   3       56.20       66.66      4.82 o 
  10   9   3       10.16        8.24      3.75 o 
  11   9   3      578.72      611.02     12.82 o 
  12   9   3       93.71       93.87      8.29 o 
  13   9   3        7.22       11.16      4.39 o 
 -12  10   3        3.22        0.67      3.44 o 
 -11  10   3       42.16       38.24      4.87 o 
 -10  10   3       11.54        9.04      3.12 o 
  -9  10   3       10.29       10.52      2.70 o 
  -8  10   3      191.78      193.43      6.32 o 
  -7  10   3       12.14       12.05      2.62 o 
  -6  10   3      368.18      374.39      8.30 o 
  -5  10   3      221.20      198.53      5.83 o 
  -4  10   3       48.47       40.30      2.91 o 
  -3  10   3       96.89      100.21      3.97 o 
  -2  10   3        2.53        2.88      1.68 o 
  -1  10   3        0.06        3.73      2.19 o 
   0  10   3     1653.28     1693.45     18.96 o 
   1  10   3       54.21       49.99      2.82 o 
   2  10   3      227.97      229.40      5.56 o 
   3  10   3      409.05      446.16      8.75 o 
   4  10   3       86.06       92.11      5.05 o 
   5  10   3      163.63      168.27      5.98 o 
   6  10   3      987.72      923.22     15.07 o 
   7  10   3        8.77        9.01      2.98 o 
   8  10   3       25.23       30.90      4.17 o 
   9  10   3     1054.73     1075.73     17.78 o 
  10  10   3        2.95        3.83      3.11 o 
  11  10   3       32.41       31.22      4.64 o 
  12  10   3      101.01      102.83      7.71 o 
 -11  11   3        2.55       10.73      4.15 o 
 -10  11   3       46.59       59.94      5.89 o 
  -9  11   3      205.72      195.42      7.62 o 
  -8  11   3      148.84      155.77      7.49 o 
  -7  11   3        0.15        3.89      2.91 o 
  -6  11   3     1030.05     1038.03     26.15 o 
  -5  11   3       38.16       38.79      3.86 o 
  -4  11   3      183.89      180.32      6.22 o 
  -3  11   3      250.93      243.94      6.31 o 
  -2  11   3      139.97      155.82      4.56 o 
  -1  11   3        6.68       15.96      4.31 o 
   0  11   3      239.07      255.72      6.33 o 
   1  11   3      150.01      150.81      6.12 o 
   2  11   3      829.02      864.67     13.36 o 
   3  11   3       12.01       12.94      2.76 o 
   4  11   3       19.93       22.71      3.30 o 
   5  11   3       50.23       55.70      4.13 o 
   6  11   3        0.09        0.38      2.55 o 
   7  11   3       22.66       19.98      3.57 o 
   8  11   3      192.91      193.51      7.75 o 
   9  11   3      115.04      109.65      6.12 o 
  10  11   3       51.21       47.96      5.14 o 
  -9  12   3        5.62        5.47      3.28 o 
  -8  12   3      282.05      301.40     11.04 o 
  -7  12   3        4.87        2.72      2.93 o 
  -6  12   3      443.65      424.52     10.61 o 
  -5  12   3       78.60       84.48      5.26 o 
  -4  12   3       16.95       19.55      3.25 o 
  -3  12   3      146.19      162.02      6.10 o 
  -2  12   3      174.20      183.15      5.90 o 
  -1  12   3       11.82       20.94      3.45 o 
   0  12   3      929.63      913.92     19.47 o 
   1  12   3       15.60       14.94      4.12 o 
   2  12   3       27.39       30.42      4.41 o 
   3  12   3      155.39      153.22      6.63 o 
   4  12   3       19.14       26.86      3.58 o 
   5  12   3       85.18       77.23      5.34 o 
   6  12   3      206.54      208.98      7.69 o 
   7  12   3      135.04      126.74      7.72 o 
   8  12   3      291.03      295.73     16.44 o 
  -6  13   3      313.96      320.12      9.44 o 
  -5  13   3      162.00      172.19      7.19 o 
  -4  13   3      186.06      179.78      8.96 o 
  -3  13   3      615.16      638.27     12.74 o 
  -2  13   3        0.55       10.20      3.71 o 
  -1  13   3       80.48       99.01      7.16 o 
   0  13   3      247.21      256.22      9.85 o 
   1  13   3        1.36        3.35      3.13 o 
   2  13   3      115.14      114.78     13.07 o 
   3  13   3        5.38        3.62      3.33 o 
   4  13   3      102.30      113.61      7.71 o 
   5  13   3      385.94      384.44     10.45 o 
   6  13   3      586.07      627.19     17.40 o 
 -18   0   4      105.92      115.54      9.99 o 
 -17   0   4     1666.00     1759.43    172.87 o 
 -16   0   4       30.82       36.23      4.87 o 
 -15   0   4     2712.59     2821.58     43.54 o 
 -14   0   4     3414.93     3554.39     60.51 o 
 -13   0   4      984.29     1044.64     18.55 o 
 -12   0   4      431.64      491.50      8.83 o 
 -11   0   4     1352.96     1348.09     22.30 o 
 -10   0   4      612.53      680.49     10.34 o 
  -9   0   4     1316.09     1340.28     38.41 o 
  -8   0   4      410.78      391.14     10.01 o 
  -7   0   4        6.72       18.90      4.77 o 
  -6   0   4    12375.73    14358.03    136.56 o 
  -5   0   4    22912.89    23173.46    461.38 o 
  -4   0   4   103962.29    93602.80   1665.50 o 
  -3   0   4    25077.58    24503.28    285.89 o 
  -2   0   4     2468.52     2706.83     30.75 o 
  -1   0   4     1704.50     1753.07     23.71 o 
   0   0   4    19909.50    19774.20    252.57 o 
   1   0   4    50646.66    50219.49    638.82 o 
   3   0   4     2580.43     3160.09     41.38 o 
   4   0   4      646.56      641.19     10.76 o 
   5   0   4    44604.51    45231.98    405.47 o 
   6   0   4    25644.19    26975.77    277.64 o 
   7   0   4      792.31      844.83     10.48 o 
   8   0   4     6847.00     6776.92    129.59 o 
   9   0   4     3081.93     3069.67     38.04 o 
  10   0   4      834.82      893.98     14.19 o 
  11   0   4     5264.20     5338.54     63.90 o 
  12   0   4     2888.37     2888.42     37.22 o 
  13   0   4       31.36       30.76      6.78 o 
  14   0   4        0.51       -2.27      3.62 o 
  15   0   4      764.59      800.47     17.30 o 
  16   0   4      536.05      576.73     16.07 o 
  17   0   4      236.05      243.08     20.08 o 
 -18   1   4        0.77        2.07      6.33 o 
 -17   1   4       15.54       11.22      3.72 o 
 -16   1   4        0.84       -2.80      2.80 o 
 -15   1   4       13.27        7.19      2.93 o 
 -14   1   4        1.85       -0.97      2.50 o 
 -13   1   4       10.19        9.91      2.22 o 
 -12   1   4       16.23       13.73      2.23 o 
 -11   1   4       11.67       11.93      1.87 o 
 -10   1   4        2.53        1.04      1.30 o 
  -9   1   4        0.82       -1.00      1.00 o 
  -8   1   4        3.78        1.87      0.97 o 
  -7   1   4        6.82        7.90      0.99 o 
  -6   1   4        8.68        2.94      0.95 o 
  -5   1   4        0.16       -0.01      0.57 o 
  -4   1   4        2.05       -0.49      0.49 o 
  -3   1   4        0.34       -0.48      0.48 o 
  -2   1   4        2.50        2.23      0.78 o 
  -1   1   4        0.08       -0.85      0.85 o 
   0   1   4        0.03       -0.93      0.93 o 
   1   1   4        1.95       -1.31      1.31 o 
   2   1   4        0.26       -0.49      0.49 o 
   3   1   4        0.47       -0.45      0.45 o 
   4   1   4        1.06       -0.43      0.43 o 
   5   1   4        7.75        8.03      1.06 o 
   6   1   4        0.00       -0.36      0.68 o 
   7   1   4        2.40       -0.93      0.93 o 
   8   1   4        0.39        0.74      0.88 o 
   9   1   4        1.01        0.05      1.62 o 
  10   1   4        2.43        1.45      1.89 o 
  11   1   4       11.17       10.73      2.05 o 
  12   1   4       16.55       22.71      2.64 o 
  13   1   4        7.45        6.16      2.39 o 
  14   1   4        0.00       -2.21      2.21 o 
  15   1   4        0.37        0.26      2.50 o 
  16   1   4        1.68       -0.80      3.47 o 
  17   1   4        0.43       -4.25      4.25 o 
 -18   2   4      335.28      341.26     11.14 o 
 -17   2   4     3262.27     3383.95     49.60 o 
 -16   2   4      533.22      528.68     16.95 o 
 -15   2   4     1219.93     1263.57     26.08 o 
 -14   2   4     2558.29     2612.21     25.99 o 
 -13   2   4      374.39      422.13      9.21 o 
 -12   2   4       83.92       83.70      3.40 o 
 -11   2   4     2093.01     2043.43     18.39 o 
 -10   2   4        2.22        1.35      1.45 o 
  -9   2   4      212.81      262.48      4.28 o 
  -8   2   4     5177.14     5367.47     52.82 o 
  -7   2   4     1323.44     1391.10     12.14 o 
  -6   2   4        1.66        2.88      1.06 o 
  -5   2   4     2473.91     2418.92     28.64 o 
  -4   2   4     3601.92     3588.64     41.47 o 
  -3   2   4    16994.38      719.72   5280.70 o 
  -2   2   4     2354.93     2384.70     32.90 o 
  -1   2   4     8324.91     8252.69    104.11 o 
   0   2   4    37466.84    37778.23    651.84 o 
   1   2   4     5265.06     5184.45     50.08 o 
   2   2   4    24567.49    23793.62    965.03 o 
   3   2   4     1103.63      883.96     13.59 o 
   4   2   4      710.99      865.46     10.62 o 
   5   2   4     9541.22     9989.03     91.14 o 
   6   2   4    11523.34    12101.30     92.34 o 
   7   2   4      177.94      171.20      3.52 o 
   8   2   4    11652.68    11834.81     91.27 o 
   9   2   4     3993.31     3971.63     31.21 o 
  10   2   4      206.68      219.74      4.25 o 
  11   2   4      301.02      291.31      7.17 o 
  12   2   4     1142.20     1115.71     14.20 o 
  13   2   4       98.24      107.89      4.50 o 
  14   2   4      496.48      510.65      8.65 o 
  15   2   4      533.02      569.07     12.93 o 
  16   2   4      198.38      213.53      8.15 o 
  17   2   4      118.69      122.91      9.60 o 
 -18   3   4        0.00       -3.92      3.92 o 
 -17   3   4       14.71       18.69      4.76 o 
 -16   3   4        6.86        9.69      3.56 o 
 -15   3   4        6.47        0.68      3.04 o 
 -14   3   4        0.17       -2.29      2.29 o 
 -13   3   4       17.83       13.82      2.57 o 
 -12   3   4       12.57        9.45      2.16 o 
 -11   3   4       17.85       11.18      2.07 o 
 -10   3   4        0.63        0.85      1.67 o 
  -9   3   4        0.05       -1.52      1.65 o 
  -8   3   4        4.34        1.48      1.33 o 
  -7   3   4        7.92        8.95      1.30 o 
  -6   3   4       14.76       15.08      1.08 o 
  -5   3   4        2.10        3.05      0.89 o 
  -4   3   4        1.26        5.26      2.77 o 
  -3   3   4        7.45        8.08      0.98 o 
  -2   3   4        2.48        0.98      0.50 o 
  -1   3   4        4.99        5.61      1.02 o 
   0   3   4        0.08       -0.89      0.89 o 
   1   3   4       19.86       19.96      1.81 o 
   2   3   4        5.74        6.12      0.77 o 
   3   3   4        0.34        0.46      0.79 o 
   4   3   4       38.72       29.95      1.59 o 
   5   3   4       10.39        9.45      1.05 o 
   6   3   4        2.76        3.76      1.53 o 
   7   3   4       10.24        4.40      1.74 o 
   8   3   4        2.42        3.15      1.43 o 
   9   3   4        0.01        0.50      1.33 o 
  10   3   4       57.19       57.86      2.46 o 
  11   3   4        4.10        3.63      1.82 o 
  12   3   4       10.00        5.72      2.95 o 
  13   3   4       15.02       17.74      3.68 o 
  14   3   4        0.44       -2.63      2.88 o 
  15   3   4        0.19        0.25      2.98 o 
  16   3   4        5.33        8.62      5.48 o 
 -17   4   4     2742.80     2767.99     73.42 o 
 -16   4   4      668.23      677.29     12.51 o 
 -15   4   4       92.24      104.73      5.00 o 
 -14   4   4     2121.51     2079.45     33.06 o 
 -13   4   4      147.27      158.56      4.80 o 
 -12   4   4        2.15        0.89      2.06 o 
 -11   4   4     1782.57     1765.96     20.31 o 
 -10   4   4      172.55      179.06      4.75 o 
  -9   4   4      172.92      204.74      4.22 o 
  -8   4   4     5166.71     5327.45     72.02 o 
  -7   4   4      809.34      949.58     10.35 o 
  -6   4   4     5154.02     5283.75     55.07 o 
  -5   4   4      632.58      577.87      7.79 o 
  -4   4   4     1185.47     1517.56     19.18 o 
  -3   4   4     7920.32     7968.22     67.99 o 
  -2   4   4     2162.43     2252.99     18.41 o 
  -1   4   4     3092.72     2926.97     24.43 o 
   0   4   4    36330.57    38782.08    369.54 o 
   1   4   4      108.52      128.88      2.39 o 
   2   4   4      160.39      101.98      1.91 o 
   3   4   4     2889.37     2367.32     19.28 o 
   4   4   4      844.46     1052.63     11.39 o 
   5   4   4     2149.27     2157.88     19.27 o 
   6   4   4     3478.04     3545.53     38.83 o 
   7   4   4       57.14       69.97      2.95 o 
   8   4   4     7969.42     7884.65     65.16 o 
   9   4   4     7269.59     7220.59     57.31 o 
  10   4   4      783.08      780.46      9.07 o 
  11   4   4      219.18      210.10      4.58 o 
  12   4   4        8.40       10.90      2.85 o 
  13   4   4       22.45       24.61      3.79 o 
  14   4   4      670.01      648.59     13.77 o 
  15   4   4      665.96      657.89     17.62 o 
  16   4   4      100.38       92.49      8.27 o 
 -17   5   4        4.57        4.22      5.91 o 
 -16   5   4       24.27       25.88      6.27 o 
 -15   5   4        4.49        2.46      2.87 o 
 -14   5   4        0.00        1.93      3.00 o 
 -13   5   4        4.08        2.57      2.35 o 
 -12   5   4        2.91       -2.66      2.66 o 
 -11   5   4       11.30        9.97      2.21 o 
 -10   5   4       32.88       31.50      2.61 o 
  -9   5   4        0.16        0.60      1.71 o 
  -8   5   4        0.97        0.69      1.49 o 
  -7   5   4       16.04       19.35      1.83 o 
  -6   5   4        3.17        0.09      1.54 o 
  -5   5   4       66.93       34.99      9.12 o 
  -4   5   4        0.28        1.50      0.79 o 
  -3   5   4        0.03        0.12      0.70 o 
  -2   5   4       77.53       82.14      1.78 o 
  -1   5   4        6.16        8.14      1.30 o 
   0   5   4        1.00        0.76      0.90 o 
   1   5   4       53.05       55.01      2.34 o 
   2   5   4       10.82       11.58      0.86 o 
   3   5   4       17.13       16.05      1.12 o 
   4   5   4       27.62       29.08      1.24 o 
   5   5   4       11.72       12.67      1.44 o 
   6   5   4        5.24        6.11      1.52 o 
   7   5   4      140.84      138.33      3.61 o 
   8   5   4        0.58       -1.41      1.41 o 
   9   5   4        4.67        6.04      1.70 o 
  10   5   4        8.53       10.42      1.99 o 
  11   5   4        0.76        1.29      1.85 o 
  12   5   4        1.01        1.07      2.13 o 
  13   5   4       40.52       34.75      4.63 o 
  14   5   4        0.42       -0.88      3.47 o 
  15   5   4        0.30        1.63      3.97 o 
  16   5   4       10.74        8.27      4.05 o 
 -16   6   4       17.79       15.81      4.89 o 
 -15   6   4      144.18      143.06      5.77 o 
 -14   6   4     1754.35     1764.68     32.94 o 
 -13   6   4      377.59      363.26      8.41 o 
 -12   6   4       65.41       70.30      4.84 o 
 -11   6   4      639.87      617.04      9.60 o 
 -10   6   4       90.03       95.95      4.40 o 
  -9   6   4      537.36      533.83     10.67 o 
  -8   6   4      152.10      162.44      4.23 o 
  -7   6   4        2.18        6.21      2.18 o 
  -6   6   4        3.06        3.73      1.43 o 
  -5   6   4     3737.82     3773.78     58.59 o 
  -4   6   4     6668.79     6435.50     73.29 o 
  -3   6   4     1927.19     1860.64     21.35 o 
  -2   6   4      126.25      117.59      2.24 o 
  -1   6   4     1734.32     1665.38     21.00 o 
   0   6   4     3945.88     4357.07     43.58 o 
   1   6   4     1411.60     1537.76     16.86 o 
   2   6   4     5148.72     5432.99     50.28 o 
   3   6   4     1501.71     1564.02     18.59 o 
   4   6   4     1261.22     1143.12     13.72 o 
   5   6   4     9305.55     8928.45     81.66 o 
   6   6   4     2202.30     2023.40     20.07 o 
   7   6   4        8.94        8.28      1.78 o 
   8   6   4     1415.26     1406.64     15.18 o 
   9   6   4     3524.22     3531.96     33.35 o 
  10   6   4      158.51      156.53      4.86 o 
  11   6   4      833.48      844.70     12.11 o 
  12   6   4      306.94      306.39      7.05 o 
  13   6   4        6.70        2.24      4.20 o 
  14   6   4        4.18       -1.31      3.78 o 
  15   6   4      538.22      527.79     17.21 o 
 -16   7   4       49.04       46.63      5.45 o 
 -15   7   4       14.91       18.85      3.70 o 
 -14   7   4        4.72        5.88      3.30 o 
 -13   7   4       12.92        8.43      2.88 o 
 -12   7   4       36.08       35.34      3.57 o 
 -11   7   4       32.94       34.66      3.31 o 
 -10   7   4       33.20       32.19      3.13 o 
  -9   7   4        4.60        4.74      2.19 o 
  -8   7   4        0.17       -0.87      1.67 o 
  -7   7   4       25.03       20.40      2.09 o 
  -6   7   4        0.38        2.02      1.62 o 
  -5   7   4      161.63      173.75      3.91 o 
  -4   7   4       95.63      101.81      5.96 o 
  -3   7   4        2.73        2.20      1.17 o 
  -2   7   4      138.86      127.60      3.35 o 
  -1   7   4        2.23        2.52      1.25 o 
   0   7   4       13.27       14.64      1.72 o 
   1   7   4      170.99      190.72      4.77 o 
   2   7   4       12.83       11.56      1.60 o 
   3   7   4       48.71       43.39      2.01 o 
   4   7   4      173.32      179.15      5.12 o 
   5   7   4        4.73        9.63      2.19 o 
   6   7   4        1.52        5.03      2.05 o 
   7   7   4      193.49      186.25      5.76 o 
   8   7   4        7.10        7.14      2.43 o 
   9   7   4        2.10        4.33      2.46 o 
  10   7   4       24.63       19.87      3.26 o 
  11   7   4        6.39        2.87      2.55 o 
  12   7   4        4.18       10.69      2.99 o 
  13   7   4       17.74       16.77      3.53 o 
  14   7   4        0.33       -0.54      5.10 o 
 -15   8   4      419.39      410.54     14.04 o 
 -14   8   4      836.96      819.60     26.86 o 
 -13   8   4      560.48      553.26     11.76 o 
 -12   8   4       28.98       23.66      3.52 o 
 -11   8   4      299.64      291.58      7.90 o 
 -10   8   4      229.77      230.43      7.46 o 
  -9   8   4       82.71       74.25      4.04 o 
  -8   8   4      189.94      188.09      5.50 o 
  -7   8   4      176.42      170.72      5.05 o 
  -6   8   4     2406.45     2332.73     40.63 o 
  -5   8   4      968.85      938.08     11.92 o 
  -4   8   4     3610.29     3512.59     37.29 o 
  -3   8   4     5573.87     5485.21     71.71 o 
  -2   8   4     2060.66     2052.11     19.78 o 
  -1   8   4     3655.48     3519.49     34.16 o 
   0   8   4      272.42      264.21      9.98 o 
   1   8   4      120.03      126.66      4.02 o 
   2   8   4     1953.78     2045.17     21.43 o 
   3   8   4      863.84      962.18     13.78 o 
   4   8   4     2706.67     2570.12     33.25 o 
   5   8   4     8599.02     8271.88     88.89 o 
   6   8   4     1375.25     1242.68     17.66 o 
   7   8   4      110.04      114.99      6.16 o 
   8   8   4      905.66      956.80     16.93 o 
   9   8   4      112.01      114.54      9.03 o 
  10   8   4      131.49      119.61      6.03 o 
  11   8   4      529.37      521.26     11.48 o 
  12   8   4      995.19      994.83     17.24 o 
  13   8   4      137.95      153.42      6.85 o 
  14   8   4       33.80       25.84      9.75 o 
 -14   9   4        5.45        8.81      3.86 o 
 -13   9   4       61.10       63.93      8.74 o 
 -12   9   4       18.26       17.45      3.65 o 
 -11   9   4        0.78        2.00      2.71 o 
 -10   9   4       13.24       11.63      2.95 o 
  -9   9   4        6.15        2.24      2.50 o 
  -8   9   4       16.29       16.38      2.56 o 
  -7   9   4       51.18       44.66      3.28 o 
  -6   9   4        6.37        9.77      2.26 o 
  -5   9   4       88.71       94.68      3.81 o 
  -4   9   4       92.82       89.37      3.84 o 
  -3   9   4        0.37        1.82      2.20 o 
  -2   9   4      182.21      176.46      4.34 o 
  -1   9   4        0.65       -0.17      1.57 o 
   0   9   4       19.31       18.64      2.03 o 
   1   9   4      160.50      168.34      4.83 o 
   2   9   4        0.18        0.76      1.77 o 
   3   9   4       34.84       37.22      3.14 o 
   4   9   4      301.71      310.92      7.30 o 
   5   9   4        0.02        0.47      2.19 o 
   6   9   4        0.26       -0.35      2.06 o 
   7   9   4      176.09      166.74      6.62 o 
   8   9   4        4.20       10.88      3.05 o 
   9   9   4        0.30        0.40      2.80 o 
  10   9   4      161.35      164.60      6.88 o 
  11   9   4       20.29       23.23      3.92 o 
  12   9   4        3.13        4.61      3.39 o 
  13   9   4       13.60       15.58      9.99 o 
 -12  10   4        1.61        3.16      3.64 o 
 -11  10   4      180.37      165.40      7.67 o 
 -10  10   4       34.19       38.98      4.18 o 
  -9  10   4       68.59       71.93      5.09 o 
  -8  10   4      411.45      382.54      8.24 o 
  -7  10   4       80.93       79.05      4.44 o 
  -6  10   4      103.20      125.54      5.87 o 
  -5  10   4      134.59      142.74      5.24 o 
  -4  10   4        0.59        2.69      1.81 o 
  -3  10   4     1515.46     1451.27     18.06 o 
  -2  10   4     1490.24     1444.47     17.73 o 
  -1  10   4     1248.00     1199.34     17.16 o 
   0  10   4      185.73      223.08      6.77 o 
   1  10   4      101.25      114.36      4.96 o 
   2  10   4       85.83      108.58      4.60 o 
   3  10   4      738.81      751.94     12.27 o 
   4  10   4      707.77      722.80     12.87 o 
   5  10   4     1803.98     1746.72     23.75 o 
   6  10   4        1.21        8.98      2.63 o 
   7  10   4       24.68       27.66      3.82 o 
   8  10   4      532.64      533.92     12.50 o 
   9  10   4      384.01      406.56     10.19 o 
  10  10   4        0.64        3.07      3.11 o 
  11  10   4       15.59       15.42      4.05 o 
 -11  11   4        8.62       12.97      4.21 o 
 -10  11   4       46.75       46.84      5.75 o 
  -9  11   4        2.26       -2.40      2.85 o 
  -8  11   4       60.60       55.56      4.31 o 
  -7  11   4       63.55       62.49      4.40 o 
  -6  11   4       29.27       34.65      4.52 o 
  -5  11   4       78.43       90.69      4.71 o 
  -4  11   4        0.41       -1.93      1.93 o 
  -3  11   4        0.37        3.64      2.00 o 
  -2  11   4      203.63      215.80      5.40 o 
  -1  11   4        1.37        5.85      2.41 o 
   0  11   4        5.17        8.43      2.22 o 
   1  11   4      130.28      135.74      6.40 o 
   2  11   4       63.80       65.91      3.75 o 
   3  11   4        3.74        3.55      2.27 o 
   4  11   4       93.35       89.68      5.36 o 
   5  11   4        5.87        1.61      2.65 o 
   6  11   4        6.97        7.09      2.87 o 
   7  11   4      255.43      271.29      8.84 o 
   8  11   4        0.20        4.64      3.68 o 
   9  11   4        6.18        7.02      3.51 o 
  10  11   4       86.22       86.36      6.27 o 
  -9  12   4      133.04      132.33     11.10 o 
  -8  12   4        0.91        1.15      3.12 o 
  -7  12   4       19.22       19.22      3.63 o 
  -6  12   4      635.04      601.35     13.00 o 
  -5  12   4      206.72      212.53      7.27 o 
  -4  12   4        2.69        7.99      2.69 o 
  -3  12   4       27.18       28.52      3.37 o 
  -2  12   4      157.93      152.59      5.09 o 
  -1  12   4      112.21      113.44      9.45 o 
   0  12   4      478.78      473.78     12.85 o 
   1  12   4        0.61       -0.33      3.46 o 
   2  12   4      128.68      149.38      9.09 o 
   3  12   4      326.25      320.00     11.23 o 
   4  12   4      262.08      294.93     11.37 o 
   5  12   4      492.03      508.10     11.96 o 
   6  12   4      150.07      168.75     15.03 o 
   7  12   4       18.60       20.59      4.71 o 
   8  12   4        8.22       10.88      5.75 o 
  -6  13   4        2.22        7.48      4.12 o 
  -5  13   4      162.34      159.74      7.21 o 
  -4  13   4       35.53       35.09      3.94 o 
  -3  13   4        1.97        3.11      3.93 o 
  -2  13   4      206.83      212.00      8.83 o 
  -1  13   4        2.87        7.66      6.76 o 
   0  13   4        4.29        5.58      3.78 o 
   1  13   4      106.81      100.26      6.86 o 
   2  13   4        2.63        0.69      3.17 o 
   3  13   4        1.53        0.03      3.31 o 
   4  13   4      131.71      123.83      8.32 o 
   5  13   4        4.04        8.02      4.00 o 
 -18   1   5       21.78        8.56      5.14 o 
 -17   1   5       43.41       56.88      4.74 o 
 -16   1   5      157.68      153.55      5.81 o 
 -15   1   5        0.03       -1.82      2.68 o 
 -14   1   5        0.83       -2.18      2.18 o 
 -13   1   5       24.67       25.67      2.58 o 
 -12   1   5      177.19      174.61      4.07 o 
 -11   1   5      411.30      410.08      5.76 o 
 -10   1   5       89.01       83.68      2.47 o 
  -9   1   5       89.01       85.12      2.38 o 
  -8   1   5       15.26       16.75      1.37 o 
  -7   1   5        3.22        4.44      0.94 o 
  -6   1   5       55.69       59.34      1.62 o 
  -5   1   5       46.01       42.64      1.29 o 
  -4   1   5     1202.38     1175.03     10.14 o 
  -3   1   5      304.77      295.63      3.36 o 
  -2   1   5      971.51      941.91      8.21 o 
  -1   1   5      779.23      766.39      6.55 o 
   0   1   5     2504.84     2500.17     38.05 o 
   1   1   5     1362.06     1420.41     15.62 o 
   2   1   5      994.14     1036.13     10.22 o 
   3   1   5        4.97        8.41      1.39 o 
   4   1   5      611.31      629.45      8.89 o 
   5   1   5     1000.47     1017.96      9.63 o 
   6   1   5      331.24      312.79      5.70 o 
   7   1   5        9.24        7.40      0.95 o 
   8   1   5       30.11       28.99      1.83 o 
   9   1   5      268.24      264.94      5.16 o 
  10   1   5       14.29       18.80      2.29 o 
  11   1   5      220.26      233.75      4.78 o 
  12   1   5       21.06       25.87      2.78 o 
  13   1   5       46.34       38.76      3.17 o 
  14   1   5       58.85       61.72      3.74 o 
  15   1   5       21.31       11.18      3.18 o 
  16   1   5        3.65        4.34      3.73 o 
  17   1   5       13.22       10.23      6.56 o 
 -18   2   5       95.43       80.99      6.66 o 
 -17   2   5       16.42        9.22      4.60 o 
 -16   2   5       26.12       24.58      4.03 o 
 -15   2   5       39.96       33.47      4.05 o 
 -14   2   5        6.20        7.53      2.29 o 
 -13   2   5       25.42       14.61      2.36 o 
 -12   2   5       26.99       29.50      2.44 o 
 -11   2   5       93.48       99.20      2.95 o 
 -10   2   5      513.52      528.84      6.22 o 
  -9   2   5      490.49      492.11      8.14 o 
  -8   2   5       33.95       22.59      1.62 o 
  -7   2   5      103.86       86.65      2.01 o 
  -6   2   5     2105.51     2173.64     26.69 o 
  -5   2   5     1828.30     1873.90     17.11 o 
  -4   2   5      745.09      730.49      8.49 o 
  -3   2   5     2241.49     2186.19     21.93 o 
  -2   2   5      321.58      290.60      8.09 o 
  -1   2   5     1903.41     1752.59     23.51 o 
   0   2   5        6.50        5.85      0.87 o 
   1   2   5       31.13       36.10      1.28 o 
   2   2   5      312.01      295.37      4.22 o 
   3   2   5      276.65      308.49      3.77 o 
   4   2   5       12.70        8.92      1.12 o 
   5   2   5        1.24        3.10      0.81 o 
   6   2   5      555.37      544.20      8.43 o 
   7   2   5      204.15      200.09      3.89 o 
   8   2   5      449.54      458.57      5.79 o 
   9   2   5      742.40      723.13      7.83 o 
  10   2   5        2.02        0.81      1.94 o 
  11   2   5      137.67      136.59      4.65 o 
  12   2   5       27.20       24.15      3.80 o 
  13   2   5       15.88       16.94      2.72 o 
  14   2   5        0.03       -2.38      2.38 o 
  15   2   5      153.81      145.26      5.49 o 
  16   2   5       15.27        8.76      4.08 o 
 -18   3   5      144.88      125.42      7.80 o 
 -17   3   5        0.01        9.40      4.70 o 
 -16   3   5       86.55       80.85      5.34 o 
 -15   3   5        0.30       -2.25      2.64 o 
 -14   3   5       35.23       32.57      3.22 o 
 -13   3   5       62.32       59.79      3.56 o 
 -12   3   5        0.67       -1.78      1.78 o 
 -11   3   5       53.82       52.04      2.86 o 
 -10   3   5        8.69        9.27      1.77 o 
  -9   3   5      239.34      255.18      5.63 o 
  -8   3   5      661.46      648.08      9.18 o 
  -7   3   5      344.24      358.58      5.71 o 
  -6   3   5      491.36      441.67      7.01 o 
  -5   3   5        0.58        1.20      0.85 o 
  -4   3   5      960.81      950.54     10.24 o 
  -3   3   5       79.26       61.50      9.61 o 
  -2   3   5     2872.24     3000.65     29.69 o 
   0   3   5     1304.99     1061.75    171.83 o 
   1   3   5        1.54        0.88      0.51 o 
   2   3   5       92.49       93.11      2.82 o 
   3   3   5      427.35      460.42      6.74 o 
   4   3   5      110.42      103.60      2.31 o 
   5   3   5        0.13       -0.70      0.70 o 
   6   3   5      224.61      232.89      4.51 o 
   7   3   5      426.80      426.85      6.65 o 
   8   3   5      418.38      416.98      5.66 o 
   9   3   5      208.69      199.59      3.80 o 
  10   3   5       26.67       27.24      2.01 o 
  11   3   5      121.65      116.15      4.02 o 
  12   3   5        1.01       -0.08      2.15 o 
  13   3   5       16.98       14.55      3.20 o 
  14   3   5       82.15       71.33      4.74 o 
  15   3   5        5.02       -0.59      3.78 o 
  16   3   5        6.37        3.59      4.19 o 
 -17   4   5       75.77       76.26      6.75 o 
 -16   4   5       79.68       81.14      6.05 o 
 -15   4   5       74.04       72.74      4.34 o 
 -14   4   5      165.04      163.84      6.37 o 
 -13   4   5      180.54      191.55      5.15 o 
 -12   4   5      201.83      214.93      5.48 o 
 -11   4   5       62.16       53.38      3.25 o 
 -10   4   5        7.29        7.40      1.82 o 
  -9   4   5       14.06       20.94      2.06 o 
  -8   4   5      669.12      609.95      8.43 o 
  -7   4   5     1071.69     1044.47     13.95 o 
  -6   4   5       34.09       33.92      1.89 o 
  -5   4   5      200.61      187.09      4.17 o 
  -4   4   5      287.50      249.78      4.21 o 
  -3   4   5      122.30      135.31      2.18 o 
  -2   4   5        8.21        8.43      0.92 o 
  -1   4   5     1016.86     1022.74     11.82 o 
   0   4   5     2175.19     2179.76     26.50 o 
   1   4   5      264.90      291.38      4.73 o 
   2   4   5      610.61      574.12      6.37 o 
   3   4   5      188.85      194.65      2.94 o 
   4   4   5       21.15       16.06      1.92 o 
   5   4   5      908.65      945.14     10.18 o 
   6   4   5       38.30       37.79      2.27 o 
   7   4   5      577.89      575.79      8.07 o 
   8   4   5      107.84      107.62      3.37 o 
   9   4   5     1238.42     1216.83     12.30 o 
  10   4   5      466.48      461.32      6.60 o 
  11   4   5      387.27      376.39      6.12 o 
  12   4   5      206.07      197.67      5.59 o 
  13   4   5      218.24      212.14      7.34 o 
  14   4   5       18.79       18.03      4.00 o 
  15   4   5      198.33      192.08      7.89 o 
  16   4   5      153.56      147.61      7.53 o 
 -17   5   5      243.37      247.08      9.96 o 
 -16   5   5       62.64       65.12      5.04 o 
 -15   5   5      121.05      120.44      5.35 o 
 -14   5   5        9.13        8.19      2.50 o 
 -13   5   5       85.59       83.49      3.94 o 
 -12   5   5      562.74      544.78     11.72 o 
 -11   5   5      336.44      330.31      6.65 o 
 -10   5   5        2.73        3.41      1.93 o 
  -9   5   5      443.73      425.18      7.86 o 
  -8   5   5      105.99      104.95      3.59 o 
  -7   5   5      175.62      163.65      4.85 o 
  -6   5   5     4631.77     4494.59    100.10 o 
  -5   5   5       78.86       76.40      2.88 o 
  -4   5   5       67.77       66.21      2.74 o 
  -3   5   5     1360.86     1250.84     19.81 o 
  -2   5   5     1200.39     1344.64     15.77 o 
  -1   5   5       77.49      101.04      2.08 o 
   0   5   5      781.01      721.90      8.75 o 
   1   5   5      307.82      302.43      5.26 o 
   2   5   5        1.37        0.73      0.68 o 
   3   5   5     1426.26     1451.10     13.38 o 
   4   5   5        0.08        0.69      0.86 o 
   5   5   5      619.41      627.14      7.80 o 
   6   5   5       44.37       35.29      2.14 o 
   7   5   5      824.43      801.09     10.20 o 
   8   5   5      640.72      624.03      8.87 o 
   9   5   5        3.42        2.85      1.64 o 
  10   5   5      249.06      246.36      5.13 o 
  11   5   5       89.97       88.65      3.66 o 
  12   5   5       60.69       52.65      4.81 o 
  13   5   5       28.38       23.68      3.80 o 
  14   5   5       70.77       63.93      6.24 o 
  15   5   5        0.08       -3.42      4.01 o 
 -16   6   5      169.51      169.90      7.19 o 
 -15   6   5      321.20      324.34      8.54 o 
 -14   6   5      122.20      122.57      5.29 o 
 -13   6   5      336.70      323.12      7.87 o 
 -12   6   5      275.93      287.65      7.19 o 
 -11   6   5       58.09       47.85      3.30 o 
 -10   6   5       19.81       17.37      2.58 o 
  -9   6   5       62.41       73.84      3.79 o 
  -8   6   5     1347.69     1257.49     26.12 o 
  -7   6   5     1480.36     1412.83     29.10 o 
  -6   6   5      435.35      401.18      6.14 o 
  -5   6   5       25.42       18.38      1.75 o 
  -4   6   5      941.03      901.03     13.54 o 
  -3   6   5      417.47      422.69      7.33 o 
  -2   6   5      375.45      394.98      4.71 o 
  -1   6   5     1957.75     1960.24     18.25 o 
   0   6   5       28.43       32.32      1.62 o 
   1   6   5        6.06        4.20      0.98 o 
   2   6   5     1505.66     1590.23     18.89 o 
   3   6   5        0.40        2.12      1.40 o 
   4   6   5      117.97      115.10      4.21 o 
   5   6   5     2470.14     2405.89     26.13 o 
   6   6   5       71.60       61.38      3.01 o 
   7   6   5      179.91      183.92      5.33 o 
   8   6   5      443.49      444.98      7.39 o 
   9   6   5        7.92        8.00      3.38 o 
  10   6   5      114.93      112.61      4.48 o 
  11   6   5     1287.36     1251.60     16.01 o 
  12   6   5        7.16        8.70      2.80 o 
  13   6   5       20.18       16.24      4.07 o 
  14   6   5        4.25        8.84      5.07 o 
  15   6   5       13.51        2.77     12.25 o 
 -16   7   5        0.53        9.64      4.08 o 
 -15   7   5      390.35      389.39     10.51 o 
 -14   7   5      122.68      125.25      5.95 o 
 -13   7   5       44.55       41.64      3.90 o 
 -12   7   5       76.38       65.97      4.35 o 
 -11   7   5        0.15       -2.56      2.56 o 
 -10   7   5       55.64       53.37      3.67 o 
  -9   7   5      484.38      449.98      9.09 o 
  -8   7   5      402.90      381.96      8.00 o 
  -7   7   5      118.62      127.55      4.76 o 
  -6   7   5     5158.24     5063.60     99.21 o 
  -5   7   5        0.55        5.35      1.54 o 
  -4   7   5      179.12      173.19      5.08 o 
  -3   7   5      462.13      442.24      6.65 o 
  -2   7   5      151.24      164.55      3.37 o 
  -1   7   5      233.55      256.69      4.99 o 
   0   7   5     4814.66     4872.22     49.00 o 
   1   7   5      433.55      375.03      5.91 o 
   2   7   5      384.47      333.61      4.97 o 
   3   7   5     1526.56     1485.16     19.04 o 
   4   7   5      291.09      255.95      6.17 o 
   5   7   5      192.17      178.54      5.37 o 
   6   7   5      525.67      532.94      9.17 o 
   7   7   5        5.10        4.35      2.60 o 
   8   7   5      358.00      354.27      8.18 o 
   9   7   5      492.77      506.97     10.45 o 
  10   7   5       17.60       17.52      2.96 o 
  11   7   5      119.13      123.04      5.52 o 
  12   7   5        1.01        4.37      2.76 o 
  13   7   5        1.77       -2.66      6.49 o 
  14   7   5      253.53      245.97     21.43 o 
 -15   8   5      359.81      366.81     12.09 o 
 -14   8   5       28.01       29.89      4.82 o 
 -13   8   5       78.32       68.99      5.38 o 
 -12   8   5      161.10      151.38      6.84 o 
 -11   8   5        0.62       -1.95      2.30 o 
 -10   8   5        5.52        1.81      2.45 o 
  -9   8   5        1.39        0.41      2.22 o 
  -8   8   5      322.09      293.58      7.47 o 
  -7   8   5      158.23      146.26      4.95 o 
  -6   8   5     1747.14     1649.61     31.91 o 
  -5   8   5      363.34      349.47      6.35 o 
  -4   8   5     1365.81     1351.31     22.92 o 
  -3   8   5      516.71      510.05      8.88 o 
  -2   8   5      240.58      262.59      5.21 o 
  -1   8   5     1349.19     1337.28     15.01 o 
   0   8   5      113.70      103.74      4.02 o 
   1   8   5        5.60        4.79      1.58 o 
   2   8   5     1619.01     1666.56     19.45 o 
   3   8   5        6.02        3.55      1.93 o 
   4   8   5       63.71       55.99      3.62 o 
   5   8   5     2321.06     2263.73     27.98 o 
   6   8   5      345.81      314.66      7.14 o 
   7   8   5       84.64       74.76      4.37 o 
   8   8   5      740.11      735.83     14.36 o 
   9   8   5       50.49       52.96      4.64 o 
  10   8   5        6.89       12.48      3.18 o 
  11   8   5      413.73      428.12     11.42 o 
  12   8   5       74.60       77.79      5.28 o 
  13   8   5       65.62       61.74      5.74 o 
 -14   9   5       21.95       29.12      7.08 o 
 -13   9   5       25.20       25.55      4.60 o 
 -12   9   5       59.50       60.28      5.03 o 
 -11   9   5        4.80        5.09      2.90 o 
 -10   9   5        6.13        4.68      2.58 o 
  -9   9   5      282.31      291.89     10.29 o 
  -8   9   5        1.73        2.39      2.04 o 
  -7   9   5       18.31       24.30      2.72 o 
  -6   9   5     1808.77     1755.98     33.08 o 
  -5   9   5      185.06      204.92      5.87 o 
  -4   9   5       56.36       52.29      3.83 o 
  -3   9   5      738.69      752.24     10.83 o 
  -2   9   5       36.43       49.04      2.93 o 
  -1   9   5        6.58        7.18      2.06 o 
   0   9   5     1264.28     1279.97     15.95 o 
   1   9   5        7.60        2.41      1.63 o 
   2   9   5        0.08        1.64      1.93 o 
   3   9   5     2147.72     2084.91     26.04 o 
   4   9   5       64.17       54.89      3.73 o 
   5   9   5      173.23      164.59      7.56 o 
   6   9   5      347.88      359.80      7.82 o 
   7   9   5       40.01       41.91      4.25 o 
   8   9   5      468.12      462.47     11.24 o 
   9   9   5      635.05      625.34     13.74 o 
  10   9   5        0.11        3.31      3.00 o 
  11   9   5      553.38      547.38     14.15 o 
  12   9   5        9.84       18.18      4.38 o 
 -12  10   5       29.91       31.44      4.28 o 
 -11  10   5      165.41      157.76      7.50 o 
 -10  10   5        9.33       13.59      2.99 o 
  -9  10   5       80.62       83.27      4.92 o 
  -8  10   5       19.26       20.05      2.94 o 
  -7  10   5       53.48       62.08      3.85 o 
  -6  10   5        0.74        0.97      2.00 o 
  -5  10   5      405.26      420.10      8.08 o 
  -4  10   5      927.53      897.68     15.69 o 
  -3  10   5        2.59        4.77      1.89 o 
  -2  10   5        9.42       10.88      2.24 o 
  -1  10   5      700.35      751.01     12.43 o 
   0  10   5      450.54      458.08      9.92 o 
   1  10   5      263.32      268.08      6.02 o 
   2  10   5      591.91      564.65     10.16 o 
   3  10   5      101.55      105.10      4.79 o 
   4  10   5        8.73       14.41      2.76 o 
   5  10   5      721.42      750.60     14.33 o 
   6  10   5      103.42       93.62      4.89 o 
   7  10   5        2.58        4.73      3.01 o 
   8  10   5      522.09      530.49     12.64 o 
   9  10   5      945.81      978.30     18.66 o 
  10  10   5      173.06      195.26      8.29 o 
  11  10   5        2.91        7.13      3.67 o 
 -11  11   5       53.24       54.23      5.23 o 
 -10  11   5       14.90       14.08      3.56 o 
  -9  11   5      681.55      678.07     18.11 o 
  -8  11   5      212.99      217.29     11.73 o 
  -7  11   5      176.03      178.21      6.82 o 
  -6  11   5      354.91      357.47      8.46 o 
  -5  11   5       34.96       30.16      3.34 o 
  -4  11   5       51.92       51.77      3.48 o 
  -3  11   5     1754.21     1752.54     21.46 o 
  -2  11   5      193.46      200.09      5.89 o 
  -1  11   5        1.54        6.15      2.71 o 
   0  11   5       40.52       43.96      3.97 o 
   1  11   5      182.87      180.31      6.26 o 
   2  11   5      104.66      106.38      5.44 o 
   3  11   5      581.93      603.63     11.23 o 
   4  11   5        0.18        0.16      2.88 o 
   5  11   5        0.12       -0.28      2.53 o 
   6  11   5      413.53      429.83     10.09 o 
   7  11   5      300.34      316.17     13.57 o 
   8  11   5      376.02      365.56     10.67 o 
   9  11   5       24.08       37.59      4.74 o 
  10  11   5       43.86       44.79     13.44 o 
  -9  12   5      236.01      249.76      9.63 o 
  -8  12   5      143.72      140.70      7.85 o 
  -7  12   5      322.90      317.47      9.29 o 
  -6  12   5      146.82      131.10      6.61 o 
  -5  12   5      610.92      601.14     14.17 o 
  -4  12   5      238.27      249.95      7.47 o 
  -3  12   5        0.69        3.02      2.07 o 
  -2  12   5      165.84      170.02      5.08 o 
  -1  12   5      921.74      936.47     29.10 o 
   0  12   5      266.47      254.38      7.64 o 
   1  12   5      168.49      171.33      7.02 o 
   2  12   5      184.58      170.81      8.51 o 
   3  12   5       50.37       43.72      5.15 o 
   4  12   5       26.55       25.68      3.77 o 
   5  12   5      271.88      301.49      9.23 o 
   6  12   5       58.47       59.33      5.30 o 
   7  12   5        0.24        5.40      4.02 o 
   8  12   5      747.51      810.63     32.75 o 
  -6  13   5      637.30      636.83     13.67 o 
  -5  13   5        7.72       15.77      4.31 o 
  -4  13   5      142.30      149.90      6.39 o 
  -3  13   5      898.45      904.76     19.16 o 
  -2  13   5        1.22        7.03      5.25 o 
  -1  13   5        8.47       12.76      3.70 o 
   0  13   5      253.52      265.02     14.37 o 
   1  13   5       14.33       27.14      8.02 o 
   2  13   5        0.02        1.66      3.38 o 
   3  13   5      222.05      223.07     10.06 o 
   4  13   5       31.89       36.20      5.42 o 
   5  13   5      120.35      112.49     12.32 o 
 -18   0   6       57.97       60.41      7.86 o 
 -17   0   6        9.59        0.50     13.32 o 
 -16   0   6       12.71       11.86      4.10 o 
 -15   0   6        4.61       -0.60      3.52 o 
 -14   0   6        3.35       -0.30      3.26 o 
 -13   0   6       10.27        5.55      3.09 o 
 -12   0   6        4.09        2.47      2.73 o 
 -11   0   6        0.73       -0.24      1.84 o 
 -10   0   6       44.71       43.76      2.99 o 
  -9   0   6       93.68       97.24      4.56 o 
  -8   0   6        9.78       10.23      2.56 o 
  -7   0   6        0.65       -0.85      1.27 o 
  -6   0   6       14.24        8.60      1.53 o 
  -5   0   6       20.32       21.99      1.38 o 
  -4   0   6       31.24       31.90      1.73 o 
  -3   0   6       22.75       18.03      1.66 o 
  -2   0   6        1.85       -1.72      1.72 o 
  -1   0   6        0.52       -0.82      0.82 o 
   0   0   6        0.31       -0.96      0.96 o 
   1   0   6        1.81       -0.74      0.74 o 
   2   0   6        4.72        4.77      2.11 o 
   3   0   6        0.02       -0.74      0.74 o 
   4   0   6        0.00       -0.66      0.94 o 
   5   0   6        2.38       -1.10      1.10 o 
   6   0   6        7.32        8.36      1.40 o 
   7   0   6       22.65       22.03      1.97 o 
   8   0   6       27.54       95.70      6.56 o 
   9   0   6       15.72       21.74      3.06 o 
  10   0   6        4.25        4.53      3.53 o 
  11   0   6        3.52        3.79      2.78 o 
  12   0   6        9.69        4.93      2.98 o 
  13   0   6        8.16        6.95      4.06 o 
  14   0   6        1.24       -2.28      3.84 o 
  15   0   6       17.90        8.52      4.70 o 
  16   0   6        6.06        7.39      5.14 o 
 -18   1   6       11.19       15.19      5.16 o 
 -17   1   6      358.85      352.03      9.09 o 
 -16   1   6       20.07       23.69      3.35 o 
 -15   1   6     2148.43     2233.94     26.16 o 
 -14   1   6      417.28      448.45      7.33 o 
 -13   1   6      118.62      123.07      4.16 o 
 -12   1   6      696.47      754.80      9.10 o 
 -11   1   6        0.15        5.99      1.82 o 
 -10   1   6        9.04       21.06      1.83 o 
  -9   1   6     3176.90     2870.23     21.92 o 
  -8   1   6     1923.80     2181.19     17.62 o 
  -7   1   6    19298.69    20143.08    146.15 o 
  -6   1   6    40965.88    41328.16    300.84 o 
  -5   1   6      202.11      259.45      4.88 o 
  -4   1   6     6954.23     6856.28     51.91 o 
  -3   1   6     5632.95     5067.53     43.01 o 
  -2   1   6      596.87      615.09      5.93 o 
  -1   1   6    20982.80    21916.20    167.72 o 
   0   1   6    10528.41    10218.25     96.53 o 
   1   1   6      380.99      388.51      6.39 o 
   2   1   6    17689.93    19878.00    159.61 o 
   3   1   6    36262.89    38469.79    323.52 o 
   4   1   6     1271.31     1391.12     20.46 o 
   5   1   6      205.36      192.07      3.54 o 
   6   1   6     2850.58     2784.06     24.11 o 
   7   1   6      166.66      204.23      3.67 o 
   8   1   6     1210.50     1242.87     11.34 o 
   9   1   6     6622.37     6567.04     54.36 o 
  10   1   6     2303.58     2425.24     23.60 o 
  11   1   6     1305.46     1215.97     15.09 o 
  12   1   6      523.02      519.99      8.21 o 
  13   1   6     1584.99     1610.61     17.88 o 
  14   1   6      206.57      227.80      5.91 o 
  15   1   6      339.08      329.16      7.77 o 
  16   1   6      594.88      594.84     14.67 o 
 -18   2   6        0.72       -3.45      4.13 o 
 -17   2   6        0.34       -3.78      3.78 o 
 -16   2   6        0.48       -2.10      3.12 o 
 -15   2   6        0.44       -3.36      3.36 o 
 -14   2   6        0.01       -2.13      2.13 o 
 -13   2   6        2.80        1.29      1.99 o 
 -12   2   6        1.33       -1.13      1.66 o 
 -11   2   6        0.68       -1.16      1.41 o 
 -10   2   6        0.81        0.84      1.41 o 
  -9   2   6        2.65        6.84      1.68 o 
  -8   2   6        0.80        0.42      0.96 o 
  -7   2   6        0.98       -0.69      0.77 o 
  -6   2   6        0.00        0.63      0.89 o 
  -5   2   6        1.49       -0.70      0.70 o 
  -4   2   6        2.64        3.69      0.96 o 
  -3   2   6        3.30        0.70      0.81 o 
  -2   2   6        0.64       -0.61      0.61 o 
  -1   2   6        0.33       -0.42      0.68 o 
   0   2   6        4.31       -1.03      1.03 o 
   1   2   6        0.06       -0.93      0.93 o 
   2   2   6        4.03        2.16      0.81 o 
   3   2   6        2.39       -0.93      0.93 o 
   4   2   6        2.82        1.65      0.88 o 
   5   2   6        0.18       -1.06      1.06 o 
   6   2   6        0.13       -1.21      1.21 o 
   7   2   6        9.72        8.10      1.41 o 
   8   2   6        0.21        0.59      1.63 o 
   9   2   6        0.75       -0.97      1.54 o 
  10   2   6        3.30        4.75      2.00 o 
  11   2   6        3.36       -0.90      3.35 o 
  12   2   6        5.26       -0.62      2.36 o 
  13   2   6        8.34        4.41      2.48 o 
  14   2   6        0.23       -2.41      2.41 o 
  15   2   6        1.33        2.16      3.58 o 
  16   2   6        0.49       -0.22      3.89 o 
 -18   3   6      143.29      143.14      8.20 o 
 -17   3   6      121.99      123.40      7.67 o 
 -16   3   6      111.03      111.72      6.02 o 
 -15   3   6     2285.03     2425.92     31.21 o 
 -14   3   6     1075.23     1107.93     14.59 o 
 -13   3   6       61.10       58.14      3.59 o 
 -12   3   6      283.06      286.66      5.82 o 
 -11   3   6        6.80       15.15      2.03 o 
 -10   3   6       50.89       28.01      2.18 o 
  -9   3   6    20978.58    20805.22    209.36 o 
  -8   3   6      743.18      781.24     12.38 o 
  -7   3   6      110.24       99.58      3.83 o 
  -6   3   6    14787.34    15054.26    138.89 o 
  -5   3   6        9.39       17.15      1.23 o 
  -4   3   6     3781.61     3764.11     48.47 o 
  -3   3   6    31379.74    30015.87    705.22 o 
  -2   3   6     6929.44     7633.47     95.42 o 
  -1   3   6     3883.74     4719.44     98.67 o 
   0   3   6    15635.35    15166.89    205.60 o 
   1   3   6      471.11      529.11      6.67 o 
   2   3   6     2162.40     2616.70     24.67 o 
   3   3   6     2722.76     2756.14     24.73 o 
   4   3   6     4877.74     5199.33     42.53 o 
   5   3   6        8.91       26.63      2.67 o 
   6   3   6    11696.75    11748.21     99.79 o 
   7   3   6      258.10      240.40      4.63 o 
   8   3   6     6621.74     6650.10     50.42 o 
   9   3   6        2.49        2.43      1.42 o 
  10   3   6      306.16      342.61      6.53 o 
  11   3   6        9.66        3.04      2.13 o 
  12   3   6      664.22      636.14     10.12 o 
  13   3   6      476.27      474.78      9.67 o 
  14   3   6      661.82      686.34     12.10 o 
  15   3   6      334.66      324.61     10.38 o 
  16   3   6      806.46      857.10     16.49 o 
 -17   4   6        0.17       -3.70      3.70 o 
 -16   4   6        1.52       -0.02      4.62 o 
 -15   4   6        0.56       -2.40      2.56 o 
 -14   4   6        0.81       -2.25      2.25 o 
 -13   4   6        3.53        2.50      2.03 o 
 -12   4   6        3.48        0.74      2.00 o 
 -11   4   6        3.54        5.60      1.88 o 
 -10   4   6        0.15       -0.92      1.54 o 
  -9   4   6       10.86       13.08      1.90 o 
  -8   4   6       21.05       19.81      2.15 o 
  -7   4   6        6.73        4.31      1.17 o 
  -6   4   6        0.25       -1.30      1.30 o 
  -5   4   6       21.56       21.59      1.33 o 
  -4   4   6       18.98       16.48      1.25 o 
  -3   4   6        0.04        0.12      0.70 o 
  -2   4   6        7.39        6.00      0.96 o 
  -1   4   6       75.83       76.21      2.32 o 
   0   4   6        0.76        0.26      0.67 o 
   1   4   6        5.19        3.64      0.85 o 
   2   4   6       17.61       17.78      1.54 o 
   3   4   6        1.36        0.73      0.81 o 
   4   4   6       17.73       17.58      1.75 o 
   5   4   6       16.97       17.57      1.99 o 
   6   4   6        8.55        8.95      1.63 o 
   7   4   6       15.14       14.90      2.11 o 
   8   4   6        2.37        4.31      1.65 o 
   9   4   6        8.80        6.93      1.77 o 
  10   4   6        3.78        2.95      1.72 o 
  11   4   6        9.29        7.63      2.35 o 
  12   4   6       13.79       12.38      2.81 o 
  13   4   6       15.60       11.93      3.48 o 
  14   4   6        2.22        0.77      3.78 o 
  15   4   6       14.43       15.19      4.23 o 
  16   4   6        2.30        7.94      7.92 o 
 -17   5   6      295.49      284.67     14.27 o 
 -16   5   6        0.50        0.44      3.30 o 
 -15   5   6      631.58      620.80     11.33 o 
 -14   5   6       21.39       16.75      2.81 o 
 -13   5   6      299.27      293.71      7.04 o 
 -12   5   6     1156.29     1213.13     16.37 o 
 -11   5   6      357.92      381.90      7.18 o 
 -10   5   6      231.58      268.93      6.82 o 
  -9   5   6     6108.02     5919.45     89.36 o 
  -8   5   6       63.08       59.80      3.03 o 
  -7   5   6       66.76       42.03      3.59 o 
  -6   5   6    10977.27    10877.65    206.05 o 
  -5   5   6        0.14       -0.09      0.79 o 
  -4   5   6      721.71      669.55     18.56 o 
  -3   5   6    17538.12    17730.10    159.11 o 
  -2   5   6       96.33      153.77      2.89 o 
  -1   5   6       61.94       13.53      3.17 o 
   0   5   6     2180.90     1994.08     23.55 o 
   1   5   6     1275.25     1405.22     16.44 o 
   2   5   6      155.66      145.08      3.56 o 
   3   5   6     7916.84     7796.03     63.49 o 
   4   5   6       81.36      106.42      3.44 o 
   5   5   6       87.23       82.15      3.80 o 
   6   5   6     5758.70     5704.11     50.20 o 
   7   5   6      235.90      227.47      4.85 o 
   8   5   6     4101.17     4039.22     39.48 o 
   9   5   6       64.86       67.94      3.26 o 
  10   5   6      212.87      226.88      5.71 o 
  11   5   6      248.07      241.00      5.60 o 
  12   5   6      989.92      896.31     16.43 o 
  13   5   6      488.54      501.76     17.33 o 
  14   5   6      217.93      227.73      9.71 o 
  15   5   6      202.37      213.32     10.11 o 
 -16   6   6        0.42        0.39      3.24 o 
 -15   6   6        7.36        5.05      3.95 o 
 -14   6   6       21.33       15.69      4.56 o 
 -13   6   6        0.13       -2.25      2.25 o 
 -12   6   6        5.15        4.96      2.46 o 
 -11   6   6        8.31        9.16      3.02 o 
 -10   6   6        8.77        6.07      2.27 o 
  -9   6   6        6.49        4.40      1.94 o 
  -8   6   6      177.31      176.73      4.64 o 
  -7   6   6        6.20       11.00      1.79 o 
  -6   6   6        0.01        2.74      1.49 o 
  -5   6   6       56.52       50.56      2.50 o 
  -4   6   6      109.02      112.65      3.98 o 
  -3   6   6        8.92        5.54      1.04 o 
  -2   6   6       97.45       98.47      2.41 o 
  -1   6   6       45.54       45.18      2.32 o 
   0   6   6        0.68       -0.96      0.96 o 
   1   6   6       82.23       76.55      3.69 o 
   2   6   6       44.98       45.46      2.96 o 
   3   6   6        3.41        1.75      1.66 o 
   4   6   6       79.50       75.25      3.68 o 
   5   6   6       25.17       25.43      2.63 o 
   6   6   6       13.25       15.10      2.34 o 
   7   6   6        1.38        4.46      2.11 o 
   8   6   6        7.65        7.43      2.24 o 
   9   6   6        6.56        6.89      2.25 o 
  10   6   6       18.20       21.89      2.74 o 
  11   6   6        0.05        3.76      2.47 o 
  12   6   6        2.42        5.55      4.25 o 
  13   6   6        5.90        8.49      4.63 o 
  14   6   6        0.32        0.69      4.47 o 
 -16   7   6      127.24      201.91     20.29 o 
 -15   7   6      226.97      208.20     10.68 o 
 -14   7   6       36.31       42.07      3.91 o 
 -13   7   6      241.93      248.26      7.66 o 
 -12   7   6     1150.23     1164.74     18.89 o 
 -11   7   6      254.93      269.03      7.40 o 
 -10   7   6      197.46      207.84      6.66 o 
  -9   7   6       20.49       13.95      2.70 o 
  -8   7   6      380.23      329.41     12.66 o 
  -7   7   6     3195.18     3078.98     67.51 o 
  -6   7   6     9647.68     9639.39    241.70 o 
  -5   7   6      157.24      166.04      4.20 o 
  -4   7   6      373.92      330.84      5.76 o 
  -3   7   6     1511.73     1454.43     16.39 o 
  -2   7   6     1303.47     1223.87     13.18 o 
  -1   7   6     5114.55     4949.25     49.80 o 
   0   7   6     1296.55     1424.86     19.42 o 
   1   7   6      309.99      259.83      4.49 o 
   2   7   6     2184.77     1917.09     20.10 o 
   3   7   6     6714.17     5898.11     64.16 o 
   4   7   6      504.95      467.68      8.67 o 
   5   7   6       76.07       62.88      3.73 o 
   6   7   6     1450.25     1526.02     21.28 o 
   7   7   6      512.61      524.25     15.67 o 
   8   7   6        0.35        2.12      2.22 o 
   9   7   6     1896.54     1873.71     26.33 o 
  10   7   6      386.83      375.81      8.33 o 
  11   7   6     1050.89     1029.93     15.45 o 
  12   7   6      388.22      371.91      8.74 o 
  13   7   6      520.36      506.15     15.98 o 
  14   7   6       28.07       27.77      6.35 o 
 -15   8   6       30.77       38.15      7.45 o 
 -14   8   6       21.13       21.72      4.43 o 
 -13   8   6       14.75       19.58      4.22 o 
 -12   8   6       11.37       13.00      3.21 o 
 -11   8   6       30.13       28.57      3.63 o 
 -10   8   6        2.05        5.08      2.37 o 
  -9   8   6        3.93        3.06      2.32 o 
  -8   8   6       94.59       85.32      4.90 o 
  -7   8   6       10.10       15.80      2.34 o 
  -6   8   6        9.54        8.67      1.90 o 
  -5   8   6      190.30      191.72      5.94 o 
  -4   8   6      103.51       96.94      3.55 o 
  -3   8   6        4.83        4.55      1.54 o 
  -2   8   6      135.01      132.83      4.20 o 
  -1   8   6        7.28        5.81      1.71 o 
   0   8   6        2.76        1.53      1.66 o 
   1   8   6      237.61      219.51      4.91 o 
   2   8   6       29.21       33.84      2.80 o 
   3   8   6       44.25       37.13      3.02 o 
   4   8   6      129.07      130.32      5.62 o 
   5   8   6       33.99       37.08      3.30 o 
   6   8   6       15.90       15.44      2.91 o 
   7   8   6       40.72       46.09      3.74 o 
   8   8   6        9.18        8.80      3.04 o 
   9   8   6       31.21       29.95      3.91 o 
  10   8   6        0.84        7.06      3.03 o 
  11   8   6        0.65        2.16      2.91 o 
  12   8   6       19.08       18.16      3.58 o 
  13   8   6        0.23       -4.80      4.80 o 
 -14   9   6        6.44        5.21      3.87 o 
 -13   9   6       74.67       69.24      5.55 o 
 -12   9   6      426.15      436.33     10.27 o 
 -11   9   6      321.84      322.42      8.46 o 
 -10   9   6       33.48       37.81      4.10 o 
  -9   9   6      343.55      344.45      8.33 o 
  -8   9   6      316.60      291.66      8.20 o 
  -7   9   6      827.98      709.71     23.65 o 
  -6   9   6     4319.25     4144.26     65.20 o 
  -5   9   6      352.07      345.86     10.89 o 
  -4   9   6       60.99       60.66      3.30 o 
  -3   9   6      845.12      831.04     11.69 o 
  -2   9   6       77.21       62.76      3.00 o 
  -1   9   6      279.16      243.80      6.24 o 
   0   9   6      852.76      845.79     14.28 o 
   1   9   6      408.96      385.77      8.27 o 
   2   9   6     1565.96     1414.68     19.08 o 
   3   9   6      880.72      750.69     12.52 o 
   4   9   6      118.78      151.17      7.28 o 
   5   9   6      386.22      372.16      8.44 o 
   6   9   6     1387.79     1386.98     18.42 o 
   7   9   6      602.50      564.42     12.46 o 
   8   9   6        0.48        1.07      3.13 o 
   9   9   6      189.58      208.29     10.46 o 
  10   9   6       19.27       18.60      4.00 o 
  11   9   6      107.18      115.71      7.09 o 
  12   9   6      138.73      136.64      7.66 o 
 -12  10   6        1.34        1.12      3.05 o 
 -11  10   6       57.01       64.18      4.88 o 
 -10  10   6        2.96        2.11      2.68 o 
  -9  10   6        4.70        5.25      2.58 o 
  -8  10   6       63.24       65.28      4.40 o 
  -7  10   6       46.48       44.71      3.70 o 
  -6  10   6        6.07        5.31      2.03 o 
  -5  10   6      174.70      171.73      5.19 o 
  -4  10   6      114.11      120.65      4.50 o 
  -3  10   6        3.70        3.61      1.84 o 
  -2  10   6       79.80       81.47      3.58 o 
  -1  10   6      163.20      174.93      6.25 o 
   0  10   6        3.10        3.13      1.88 o 
   1  10   6      120.25      126.90      5.63 o 
   2  10   6       39.72       45.41      5.55 o 
   3  10   6       10.05        8.79      2.49 o 
   4  10   6       77.95       81.27      4.70 o 
   5  10   6       51.18       58.46      4.31 o 
   6  10   6       60.59       63.95      4.72 o 
   7  10   6       51.50       56.23      4.94 o 
   8  10   6       36.56       42.67      4.63 o 
   9  10   6       30.94       34.22      4.47 o 
  10  10   6        4.51       10.51      3.56 o 
  11  10   6        1.95       -0.12      3.89 o 
 -11  11   6      599.57      625.31     26.37 o 
 -10  11   6      208.88      223.73     10.57 o 
  -9  11   6      478.44      399.34     18.28 o 
  -8  11   6        5.64       10.34      3.24 o 
  -7  11   6      243.99      255.26      7.38 o 
  -6  11   6      628.85      611.42     12.32 o 
  -5  11   6       98.22      110.16      4.78 o 
  -4  11   6        0.29        2.40      2.12 o 
  -3  11   6     2136.36     2063.67     24.52 o 
  -2  11   6       55.37       61.76      4.25 o 
  -1  11   6        6.66       16.33      3.12 o 
   0  11   6        2.89       10.89      3.00 o 
   1  11   6      317.81      339.30      9.16 o 
   2  11   6       85.30       99.97      5.51 o 
   3  11   6      240.75      250.69      7.29 o 
   4  11   6        9.72        7.96      3.03 o 
   5  11   6        0.01        4.99      3.20 o 
   6  11   6      970.01      974.00     15.49 o 
   7  11   6        6.00        9.35      3.55 o 
   8  11   6      520.20      554.15     14.82 o 
   9  11   6      109.61      121.10      8.09 o 
  -9  12   6       34.89       27.23      5.78 o 
  -8  12   6      137.72      134.89      6.91 o 
  -7  12   6       70.24       67.93      6.12 o 
  -6  12   6       13.20       14.55      3.30 o 
  -5  12   6      126.84      126.91      5.69 o 
  -4  12   6       89.88       91.16      4.53 o 
  -3  12   6       76.22       84.64      5.19 o 
  -2  12   6       83.92       91.77      5.83 o 
  -1  12   6      239.30      245.32      8.90 o 
   0  12   6       16.81       20.61      3.36 o 
   1  12   6       43.42       52.59      7.47 o 
   2  12   6       55.35       56.02      4.54 o 
   3  12   6        8.09        7.09      3.82 o 
   4  12   6      132.26      133.77     14.23 o 
   5  12   6       49.11       55.86      5.09 o 
   6  12   6      112.96      117.62      7.05 o 
   7  12   6        0.02        8.05      3.98 o 
  -6  13   6      196.88      208.98     12.00 o 
  -5  13   6        5.64        7.41      4.94 o 
  -4  13   6        1.66       13.18      5.73 o 
  -3  13   6      262.60      248.12      9.78 o 
  -2  13   6       81.88       78.14      6.92 o 
  -1  13   6       38.28       41.36      9.01 o 
   0  13   6       22.71       37.40      5.04 o 
   1  13   6       18.91       17.97      4.99 o 
   2  13   6        1.12       -1.91      4.01 o 
   3  13   6      121.85      100.04     16.46 o 
   4  13   6       17.92       19.63      7.40 o 
 -18   1   7        0.93       -3.76      3.76 o 
 -17   1   7        0.69        1.30      3.90 o 
 -16   1   7       26.18       22.41      3.30 o 
 -15   1   7       62.94       53.52      3.89 o 
 -14   1   7        0.25       -1.70      2.12 o 
 -13   1   7        0.00       -1.93      1.93 o 
 -12   1   7        0.91       -1.24      1.82 o 
 -11   1   7      307.98      307.57      4.97 o 
 -10   1   7      265.73      260.34      5.53 o 
  -9   1   7       23.07       27.86      1.91 o 
  -8   1   7       51.46       56.58      2.26 o 
  -7   1   7       72.90       79.09      2.71 o 
  -6   1   7      286.84      280.32      3.13 o 
  -5   1   7       20.50       19.35      1.20 o 
  -4   1   7      379.51      359.21      3.76 o 
  -3   1   7      987.45      987.68      9.42 o 
  -2   1   7     1496.87     1495.48     14.62 o 
  -1   1   7      634.11      618.61      6.01 o 
   0   1   7     1531.65     1507.35     17.42 o 
   1   1   7     1016.90     1039.69     10.15 o 
   2   1   7     1041.35     1058.05      9.87 o 
   3   1   7      177.48      164.71      9.52 o 
   4   1   7      140.10      149.07      2.94 o 
   5   1   7      120.33      125.33      2.99 o 
   6   1   7      682.33      677.72      8.10 o 
   7   1   7       80.48       75.36      2.66 o 
   8   1   7      148.18      137.35      3.69 o 
   9   1   7       40.92       42.97      2.50 o 
  10   1   7       59.71       54.87      3.48 o 
  11   1   7        0.34       -2.30      2.30 o 
  12   1   7        8.75        7.24      2.56 o 
  13   1   7       15.74       12.27      2.74 o 
  14   1   7      132.65      126.34      4.94 o 
  15   1   7       66.76       70.56      4.78 o 
  16   1   7       22.55       22.66      4.04 o 
 -18   2   7      100.42      106.85      7.26 o 
 -17   2   7      235.43      243.56      9.42 o 
 -16   2   7       19.03       19.99      3.79 o 
 -15   2   7        0.29        1.20      2.86 o 
 -14   2   7      184.52      179.83      5.19 o 
 -13   2   7        0.10       -1.84      1.84 o 
 -12   2   7       69.38       77.36      3.18 o 
 -11   2   7       63.27       54.62      2.33 o 
 -10   2   7      113.09      122.04      3.09 o 
  -9   2   7     1206.65     1240.68     11.28 o 
  -8   2   7     2178.11     2179.46     19.33 o 
  -7   2   7       39.83       30.17      1.57 o 
  -6   2   7      935.46      959.47      8.48 o 
  -5   2   7      394.89      416.77      4.85 o 
  -4   2   7     1502.89     1513.83     13.48 o 
  -3   2   7     2040.31     2096.37     16.95 o 
  -2   2   7     1399.35     1378.40     17.14 o 
  -1   2   7      304.41      274.26      3.84 o 
   0   2   7      221.02      223.75      3.65 o 
   1   2   7       57.61       55.89      1.81 o 
   2   2   7      547.21      565.08      5.69 o 
   3   2   7      104.52       89.44      2.06 o 
   4   2   7       41.09       31.88      1.65 o 
   5   2   7       48.17       56.51      2.33 o 
   6   2   7       45.02       32.82      2.14 o 
   7   2   7      243.27      227.97      4.27 o 
   8   2   7     1239.92     1255.26     11.71 o 
   9   2   7       49.71       45.37      2.83 o 
  10   2   7       39.62       38.50      2.84 o 
  11   2   7      123.80      123.47      7.08 o 
  12   2   7        0.16       -2.39      2.39 o 
  13   2   7       13.53        9.80      2.68 o 
  14   2   7       70.00       57.28      3.75 o 
  15   2   7      136.26      136.73      5.99 o 
  16   2   7       74.85       72.25      6.77 o 
 -18   3   7       19.16        7.37      6.81 o 
 -17   3   7       46.37       41.42      6.87 o 
 -16   3   7        5.52        1.59      3.29 o 
 -15   3   7       33.94       32.56      3.88 o 
 -14   3   7       13.84       12.61      2.81 o 
 -13   3   7        0.49       -2.07      2.07 o 
 -12   3   7       79.32       72.49      3.45 o 
 -11   3   7       21.56       22.23      2.19 o 
 -10   3   7       25.03       21.04      2.04 o 
  -9   3   7      148.80      143.61      3.81 o 
  -8   3   7        1.80       -0.04      0.97 o 
  -7   3   7       38.70       44.41      2.30 o 
  -6   3   7     1053.47     1055.84     14.48 o 
  -5   3   7       32.76       27.03      1.54 o 
  -4   3   7     1534.81     1520.18     18.38 o 
  -3   3   7       47.74       43.76      1.52 o 
  -2   3   7      441.11      446.94      5.13 o 
  -1   3   7      263.19      302.41      5.84 o 
   0   3   7     1983.35     2015.04     28.56 o 
   1   3   7      213.57      205.13      3.54 o 
   2   3   7      292.02      292.03      3.80 o 
   3   3   7      380.45      414.05      4.51 o 
   4   3   7        0.01        0.27      1.09 o 
   5   3   7       56.34       53.50      2.11 o 
   6   3   7      703.02      690.70      8.79 o 
   7   3   7       66.09       68.02      2.71 o 
   8   3   7      849.11      860.56      8.84 o 
   9   3   7       77.74       76.33      2.75 o 
  10   3   7      122.16      109.00      3.92 o 
  11   3   7        7.00        1.97      2.14 o 
  12   3   7       35.23       34.81      4.49 o 
  13   3   7       15.65        9.63      3.25 o 
  14   3   7       99.93       91.32      5.13 o 
  15   3   7       14.59       13.98      5.35 o 
  16   3   7       30.94       21.94      5.41 o 
 -17   4   7       52.88       53.10      5.95 o 
 -16   4   7       52.20       49.14      4.92 o 
 -15   4   7       98.09      100.21      4.86 o 
 -14   4   7       33.94       35.12      3.31 o 
 -13   4   7       11.77       13.52      2.44 o 
 -12   4   7      377.77      407.22      9.05 o 
 -11   4   7      354.94      331.07      5.80 o 
 -10   4   7       26.23       26.47      2.20 o 
  -9   4   7      232.84      225.09      4.87 o 
  -8   4   7      467.90      447.70      7.17 o 
  -7   4   7       83.71       65.86      2.78 o 
  -6   4   7      449.73      440.17      7.63 o 
  -5   4   7      906.08      926.98     11.28 o 
  -4   4   7       46.31       40.78      2.09 o 
  -3   4   7      145.32      181.20      3.13 o 
  -2   4   7      601.37      584.65      7.96 o 
  -1   4   7       72.42       58.74      2.64 o 
   0   4   7        5.41        3.08      0.75 o 
   1   4   7      412.03      423.26      6.08 o 
   2   4   7       78.23       80.38      2.68 o 
   3   4   7       37.30       45.98      1.81 o 
   4   4   7      340.27      344.79      5.29 o 
   5   4   7      937.80      964.39     11.23 o 
   6   4   7      564.98      534.57      7.29 o 
   7   4   7      277.01      290.05      5.63 o 
   8   4   7       13.78       10.89      2.00 o 
   9   4   7      240.83      230.81      4.60 o 
  10   4   7      118.08      103.88      3.57 o 
  11   4   7      723.31      691.71     11.21 o 
  12   4   7        5.31        1.19      2.81 o 
  13   4   7      200.65      188.14      6.48 o 
  14   4   7        0.82       -3.87      4.14 o 
  15   4   7      338.82      393.33     45.23 o 
 -17   5   7      186.91      176.94      8.12 o 
 -16   5   7      247.21      248.11      8.72 o 
 -15   5   7        2.36       -2.71      2.71 o 
 -14   5   7      129.19      124.76      4.89 o 
 -13   5   7       92.09       95.96      4.16 o 
 -12   5   7       38.80       34.83      2.97 o 
 -11   5   7      447.84      421.33      7.62 o 
 -10   5   7     1034.59     1023.49     15.75 o 
  -9   5   7      894.47      925.30     11.90 o 
  -8   5   7      172.46      179.19      4.53 o 
  -7   5   7      469.07      449.28     10.77 o 
  -6   5   7     1438.13     1382.03     21.07 o 
  -5   5   7      618.81      608.64     10.87 o 
  -4   5   7     1736.20     1752.38     24.07 o 
  -3   5   7     1432.40     1431.47     17.25 o 
  -2   5   7       16.47        5.99      2.15 o 
  -1   5   7       65.98       37.45      3.59 o 
   0   5   7      987.88     1012.87     15.28 o 
   1   5   7        0.21       -0.67      1.12 o 
   2   5   7      348.63      304.20      5.93 o 
   3   5   7      998.49     1057.84     13.96 o 
   4   5   7       96.69      105.86      3.57 o 
   5   5   7      379.56      386.17      6.95 o 
   6   5   7        1.41        0.87      1.77 o 
   7   5   7       58.94       57.84      3.38 o 
   8   5   7       63.27       57.21      3.29 o 
   9   5   7      119.28      120.76      4.18 o 
  10   5   7      235.97      235.38      5.42 o 
  11   5   7       16.06        9.96      3.14 o 
  12   5   7       11.85        9.36      3.77 o 
  13   5   7      193.40      187.82      7.96 o 
  14   5   7       14.20       17.26      5.71 o 
  15   5   7       27.07       24.56      6.44 o 
 -16   6   7       78.29       81.53     10.00 o 
 -15   6   7      278.25      281.08     11.41 o 
 -14   6   7        1.20        2.33      2.47 o 
 -13   6   7       52.99       52.56      3.87 o 
 -12   6   7      565.10      566.85     10.31 o 
 -11   6   7        0.33        0.54      2.10 o 
 -10   6   7      105.22      107.69      5.79 o 
  -9   6   7     1434.65     1471.52     43.22 o 
  -8   6   7      869.98      824.64     19.35 o 
  -7   6   7     1156.49     1066.78     14.89 o 
  -6   6   7     1413.38     1310.43     22.43 o 
  -5   6   7        6.11        0.22      1.29 o 
  -4   6   7       20.75       13.90      2.10 o 
  -3   6   7       53.50       49.34      2.90 o 
  -2   6   7      631.05      592.56     24.65 o 
  -1   6   7      615.34      638.21     11.39 o 
   0   6   7      388.67      341.09      6.98 o 
   1   6   7      284.62      295.74      8.04 o 
   2   6   7      706.06      687.69      9.56 o 
   3   6   7        2.65        0.47      1.74 o 
   4   6   7       26.66       27.91      2.66 o 
   5   6   7      725.13      738.83     11.71 o 
   6   6   7      421.27      415.05      7.62 o 
   7   6   7       20.52       25.12      2.81 o 
   8   6   7      117.81      145.86     14.42 o 
   9   6   7       79.09       79.13      4.09 o 
  10   6   7        0.05       -1.83      2.11 o 
  11   6   7      655.02      657.88     13.47 o 
  12   6   7        0.06        0.74      3.96 o 
  13   6   7      134.36      127.70      9.07 o 
  14   6   7       21.26       27.21      6.21 o 
 -15   7   7       88.33       87.27      6.01 o 
 -14   7   7      162.55      157.30      6.81 o 
 -13   7   7      192.39      184.95      7.27 o 
 -12   7   7        1.24       -0.06      2.62 o 
 -11   7   7       37.98       33.56      3.75 o 
 -10   7   7       86.19       83.54      4.55 o 
  -9   7   7      210.97      201.60      6.05 o 
  -8   7   7        0.76       -0.45      1.73 o 
  -7   7   7     1892.84     1855.26     31.46 o 
  -6   7   7     1297.00     1262.84     32.90 o 
  -5   7   7      511.99      478.33      8.63 o 
  -4   7   7     1344.76     1234.97     15.58 o 
  -3   7   7        3.47        1.19      1.45 o 
  -2   7   7      402.06      411.77      8.50 o 
  -1   7   7      131.78      130.52      4.63 o 
   0   7   7     1707.39     1745.40     23.49 o 
   1   7   7      527.29      519.75      8.62 o 
   2   7   7     3221.08     2930.20     34.02 o 
   3   7   7       72.25       73.59      3.84 o 
   4   7   7       18.71       18.18      2.50 o 
   5   7   7        0.13       -0.15      2.00 o 
   6   7   7      111.62      116.19      5.01 o 
   7   7   7      228.60      222.61      6.63 o 
   8   7   7      152.12      156.00      6.44 o 
   9   7   7      294.69      307.65      7.27 o 
  10   7   7      746.52      757.60     12.56 o 
  11   7   7        3.01        3.99      2.70 o 
  12   7   7       38.54       39.47      6.26 o 
  13   7   7       74.59       83.48      8.09 o 
 -15   8   7       76.86       74.94      6.06 o 
 -14   8   7       88.99       97.62      6.52 o 
 -13   8   7       32.55       29.93      4.23 o 
 -12   8   7      252.15      258.16      8.30 o 
 -11   8   7        0.55       -1.93      2.22 o 
 -10   8   7      124.19      124.17      6.51 o 
  -9   8   7      591.18      581.89     14.06 o 
  -8   8   7     1705.96     1650.33     44.91 o 
  -7   8   7      571.85      529.51     13.00 o 
  -6   8   7      559.02      500.02      9.33 o 
  -5   8   7      188.69      154.02      4.99 o 
  -4   8   7       95.64       90.78      3.70 o 
  -3   8   7       38.17       29.18      2.32 o 
  -2   8   7      452.50      488.43      9.78 o 
  -1   8   7      532.91      547.35     10.41 o 
   0   8   7      878.91      792.15     11.98 o 
   1   8   7      224.59      221.46      5.20 o 
   2   8   7     1475.83     1447.17     19.36 o 
   3   8   7        0.02        0.27      1.98 o 
   4   8   7        9.39        3.63      2.32 o 
   5   8   7      706.11      742.17     15.94 o 
   6   8   7        4.02        7.09      2.64 o 
   7   8   7      166.47      165.62      6.09 o 
   8   8   7     1743.85     1732.45     24.75 o 
   9   8   7      110.80      117.21      6.49 o 
  10   8   7        1.64        2.59      2.89 o 
  11   8   7      436.43      442.83     10.24 o 
  12   8   7        0.88        0.89      3.45 o 
  13   8   7        7.22        5.08      6.85 o 
 -14   9   7       46.07       50.22      8.99 o 
 -13   9   7        0.79        7.72      3.56 o 
 -12   9   7      134.10      139.53      6.65 o 
 -11   9   7        3.19       -0.09      2.64 o 
 -10   9   7       19.75       21.37      3.29 o 
  -9   9   7        5.42        4.13      2.42 o 
  -8   9   7        1.78        3.89      2.34 o 
  -7   9   7     1040.73      966.21     19.12 o 
  -6   9   7     1162.07     1148.20     25.12 o 
  -5   9   7       67.37       54.30      3.29 o 
  -4   9   7      405.34      389.67     10.28 o 
  -3   9   7      119.52      136.23      4.34 o 
  -2   9   7       10.26       11.36      2.40 o 
  -1   9   7      181.65      162.26      5.77 o 
   0   9   7      632.42      652.59     12.06 o 
   1   9   7       25.35       36.40      3.77 o 
   2   9   7      736.10      682.14     11.52 o 
   3   9   7      693.41      700.04     11.93 o 
   4   9   7      155.58      160.89      5.69 o 
   5   9   7       19.88       27.72      3.26 o 
   6   9   7      602.08      645.37     12.04 o 
   7   9   7      178.17      178.48      6.46 o 
   8   9   7      120.41      118.11      6.59 o 
   9   9   7      205.54      211.03      8.05 o 
  10   9   7      269.53      268.57      9.21 o 
  11   9   7        5.55        5.48      3.43 o 
  12   9   7       79.47       87.50      7.18 o 
 -12  10   7      221.99      233.87      9.39 o 
 -11  10   7      538.63      536.42     14.12 o 
 -10  10   7      264.22      263.68      8.03 o 
  -9  10   7      158.30      144.12      6.98 o 
  -8  10   7      354.29      341.27      8.42 o 
  -7  10   7        3.23        0.90      2.23 o 
  -6  10   7       47.49       44.78      3.33 o 
  -5  10   7      840.87      864.41     17.95 o 
  -4  10   7      400.26      404.39     11.03 o 
  -3  10   7        0.18        1.49      2.24 o 
  -2  10   7      154.74      167.78      5.69 o 
  -1  10   7       96.98      107.01      5.32 o 
   0  10   7       20.84       18.66      4.79 o 
   1  10   7      360.17      351.84     11.60 o 
   2  10   7      491.45      469.67     10.44 o 
   3  10   7        5.78        4.22      2.54 o 
   4  10   7      276.00      307.29      7.92 o 
   5  10   7     1136.64     1176.44     20.31 o 
   6  10   7       96.38       95.02      5.55 o 
   7  10   7        3.19       10.76      3.47 o 
   8  10   7      352.46      355.67     10.38 o 
   9  10   7       48.57       61.38      5.81 o 
  10  10   7       88.21       93.38      6.55 o 
 -11  11   7      166.37      164.13     11.36 o 
 -10  11   7      340.36      334.90      9.91 o 
  -9  11   7      416.52      423.11     12.50 o 
  -8  11   7      288.31      287.69      8.08 o 
  -7  11   7       80.39       77.68      5.23 o 
  -6  11   7      472.10      470.68     10.79 o 
  -5  11   7       23.17       27.34      3.21 o 
  -4  11   7      315.93      315.91      9.67 o 
  -3  11   7     1518.39     1524.90     23.71 o 
  -2  11   7      331.92      348.24     10.48 o 
  -1  11   7       31.60       28.69      5.55 o 
   0  11   7      312.15      327.52      8.70 o 
   1  11   7        9.99       10.33      3.00 o 
   2  11   7        5.15        0.29      2.74 o 
   3  11   7      901.01      907.31     26.98 o 
   4  11   7       32.55       38.24      3.94 o 
   5  11   7      144.78      146.69      7.32 o 
   6  11   7      785.02      830.51     14.18 o 
   7  11   7      263.64      283.65     10.33 o 
   8  11   7      508.43      493.86     13.89 o 
   9  11   7       33.27       27.29      8.08 o 
  -9  12   7      226.33      217.89     11.58 o 
  -8  12   7       50.25       56.34      5.04 o 
  -7  12   7       99.04      100.88      6.04 o 
  -6  12   7      184.55      184.43      7.42 o 
  -5  12   7      693.48      669.41     23.38 o 
  -4  12   7      392.71      413.00     10.83 o 
  -3  12   7        2.32        9.47      3.96 o 
  -2  12   7      106.80      125.33      8.76 o 
  -1  12   7      155.70      171.35      7.78 o 
   0  12   7        0.19        4.27      2.74 o 
   1  12   7      238.33      246.80      8.00 o 
   2  12   7      281.57      299.42      8.93 o 
   3  12   7       18.47       15.34      4.05 o 
   4  12   7      315.79      330.86     11.11 o 
   5  12   7      583.69      598.65     15.42 o 
   6  12   7      649.35      641.64     14.55 o 
   7  12   7        2.09        8.31      5.82 o 
  -5  13   7      130.27      136.14      9.77 o 
  -4  13   7      121.01      122.20     29.64 o 
  -3  13   7      523.75      534.32     22.83 o 
  -2  13   7      143.46      130.04      7.78 o 
  -1  13   7       30.49       26.68      4.20 o 
   0  13   7      202.77      217.59      8.47 o 
   1  13   7       32.19       35.64      4.65 o 
   2  13   7      151.08      171.32      9.65 o 
   3  13   7      206.87      213.62     11.61 o 
 -18   0   8     1891.84     2023.42     45.39 o 
 -17   0   8      479.80      522.31     24.81 o 
 -16   0   8      625.47      645.57     14.22 o 
 -15   0   8     2694.53     2843.06     41.84 o 
 -14   0   8       15.40        4.08      3.13 o 
 -13   0   8      154.60      173.50      6.47 o 
 -12   0   8     1070.24     1105.68     17.13 o 
 -11   0   8      501.56      451.83      9.25 o 
 -10   0   8     3937.44     4184.44     50.93 o 
  -9   0   8    23594.06    24639.26    310.79 o 
  -8   0   8      186.68      179.71      4.70 o 
  -7   0   8      157.39      256.18      8.93 o 
  -6   0   8      218.52      272.03      4.81 o 
  -5   0   8      281.36      206.79      3.92 o 
  -4   0   8     1470.64     1745.53     23.69 o 
  -3   0   8     7778.66     7597.36     86.51 o 
  -2   0   8     1802.39     1944.14     34.46 o 
  -1   0   8     2578.75     3111.75     36.55 o 
   0   0   8    16117.21    16909.91    172.74 o 
   1   0   8      867.32      930.61     10.59 o 
   2   0   8    28390.59    30925.28    360.51 o 
   3   0   8     1957.09     2097.33     26.95 o 
   4   0   8     8392.42     9029.82    177.21 o 
   5   0   8     2932.88     3028.35     37.76 o 
   6   0   8     1775.03     1806.10     23.30 o 
   7   0   8     3100.29     3238.52     39.81 o 
   8   0   8    11446.59    11220.06    143.85 o 
   9   0   8       66.11       35.67      4.33 o 
  10   0   8     1494.48     1595.69     22.65 o 
  11   0   8     2549.69     2703.91     35.38 o 
  12   0   8       52.40       43.18      4.22 o 
  13   0   8      599.89      613.66     14.79 o 
  14   0   8     3267.29     3215.16     48.39 o 
  15   0   8      202.62      180.08      9.95 o 
  16   0   8       15.69       18.72      5.57 o 
 -18   1   8        1.44       -3.95      4.86 o 
 -17   1   8        0.06       -3.52      3.52 o 
 -16   1   8        7.70        4.72      2.82 o 
 -15   1   8        4.45        0.74      2.56 o 
 -14   1   8        0.01       -2.06      2.06 o 
 -13   1   8        1.90        1.08      2.03 o 
 -12   1   8        6.74        6.38      1.96 o 
 -11   1   8        8.25       10.91      1.78 o 
 -10   1   8       14.33       18.36      1.84 o 
  -9   1   8        0.00        7.14      2.48 o 
  -8   1   8        5.01        3.83      1.08 o 
  -7   1   8        6.01        6.93      0.92 o 
  -6   1   8        5.61        5.99      0.87 o 
  -5   1   8        1.17       -0.59      0.59 o 
  -4   1   8        0.14        0.64      0.61 o 
  -3   1   8        0.26        1.98      0.73 o 
  -2   1   8        0.90       -0.71      0.71 o 
  -1   1   8        0.17        1.89      0.65 o 
   0   1   8        0.08       -0.55      0.55 o 
   1   1   8        1.23       -0.79      0.79 o 
   2   1   8        1.21        0.73      0.80 o 
   3   1   8        0.01       -0.25      0.63 o 
   4   1   8        0.01       -0.77      0.77 o 
   5   1   8        1.60       -0.50      1.22 o 
   6   1   8        5.39        1.53      0.69 o 
   7   1   8        3.93        7.32      2.10 o 
   8   1   8        2.59        6.58      1.83 o 
   9   1   8        5.09        3.67      2.04 o 
  10   1   8        4.86        8.54      2.58 o 
  11   1   8        3.04        1.20      2.38 o 
  12   1   8        2.47       -2.42      2.42 o 
  13   1   8        0.14       -2.48      2.48 o 
  14   1   8        4.07        2.65      2.88 o 
  15   1   8       12.61        5.42      3.54 o 
  16   1   8        1.92        1.93      3.36 o 
 -18   2   8     1128.76     1183.10     22.31 o 
 -17   2   8      356.00      380.65     11.33 o 
 -16   2   8      645.36      627.85     13.26 o 
 -15   2   8     2542.87     2624.45     30.65 o 
 -14   2   8       11.04        2.85      2.66 o 
 -13   2   8       45.79       51.74      3.10 o 
 -12   2   8     5806.82     5961.10     50.59 o 
 -11   2   8      260.62      230.02      4.59 o 
 -10   2   8      455.43      526.07      8.22 o 
  -9   2   8     7974.54     8378.38     65.36 o 
  -8   2   8     2491.65     2474.84     20.29 o 
  -7   2   8     1071.69     1274.90     11.05 o 
  -6   2   8     8492.16     8460.28     69.35 o 
  -5   2   8      890.08      837.39      7.95 o 
  -4   2   8      668.94      665.48      6.42 o 
  -3   2   8      724.28      536.15     10.45 o 
  -2   2   8     2837.85     3031.11     24.28 o 
  -1   2   8     1982.51     1764.46     16.18 o 
   0   2   8     2559.55     2583.61     24.34 o 
   1   2   8     2318.01     2479.89     20.26 o 
   2   2   8    18365.25    19419.99    155.55 o 
   3   2   8     5390.97     5542.61     43.45 o 
   4   2   8     2944.50     3413.85     28.74 o 
   5   2   8     7605.50     7364.96     60.19 o 
   6   2   8     2518.67     2652.43     24.74 o 
   7   2   8        0.39        9.31      4.26 o 
   8   2   8     7277.79     7338.83     60.67 o 
   9   2   8      120.17      160.16      4.47 o 
  10   2   8     1798.81     1848.27     19.28 o 
  11   2   8     1893.81     1961.76     21.95 o 
  12   2   8      259.08      278.78      8.50 o 
  13   2   8      210.48      194.80      5.59 o 
  14   2   8     3086.06     3139.88     31.64 o 
  15   2   8      421.79      418.69      9.87 o 
 -17   3   8        2.65       -0.23      4.26 o 
 -16   3   8        6.82        2.21      2.94 o 
 -15   3   8       28.03       21.74      3.58 o 
 -14   3   8        3.69       -1.24      2.63 o 
 -13   3   8        2.50       -0.52      2.10 o 
 -12   3   8        2.42        2.35      2.22 o 
 -11   3   8        5.34        1.67      1.80 o 
 -10   3   8        8.78       10.73      1.95 o 
  -9   3   8        2.22        3.47      1.72 o 
  -8   3   8        0.13       -1.28      1.28 o 
  -7   3   8        1.13       -0.97      0.97 o 
  -6   3   8        5.31        5.17      1.24 o 
  -5   3   8        3.87        3.12      1.03 o 
  -4   3   8       14.87       16.53      1.29 o 
  -3   3   8        2.49        3.66      0.78 o 
  -2   3   8        0.11       -0.65      0.65 o 
  -1   3   8        0.11        1.80      1.05 o 
   0   3   8        1.79       -0.17      1.10 o 
   1   3   8        4.11        2.80      1.24 o 
   2   3   8        2.32        3.42      0.97 o 
   3   3   8        2.19        1.99      1.02 o 
   4   3   8        0.73       -1.25      1.25 o 
   5   3   8        1.12       -0.62      1.43 o 
   6   3   8       19.46       29.26      2.59 o 
   7   3   8        0.72       -1.44      1.44 o 
   8   3   8        0.40       -0.70      1.44 o 
   9   3   8        6.53        6.29      2.02 o 
  10   3   8        1.56       -0.05      2.17 o 
  11   3   8        0.03        0.39      2.13 o 
  12   3   8       10.20        8.33      2.85 o 
  13   3   8        1.05       -3.13      3.13 o 
  14   3   8        6.07        8.09      3.38 o 
  15   3   8       32.56       33.27      4.86 o 
 -17   4   8      171.10      179.35      9.01 o 
 -16   4   8      469.77      468.55     14.06 o 
 -15   4   8     1536.32     1579.32     23.66 o 
 -14   4   8       33.29       32.35      3.30 o 
 -13   4   8       11.42       10.00      2.37 o 
 -12   4   8     7885.03     7901.08    139.94 o 
 -11   4   8      341.35      324.26      5.76 o 
 -10   4   8      430.87      451.76      8.42 o 
  -9   4   8     3330.89     3232.67     50.53 o 
  -8   4   8     2413.10     2448.72     27.64 o 
  -7   4   8      526.77      524.04     11.11 o 
  -6   4   8    11076.57    11691.00    120.98 o 
  -5   4   8     3357.72     3464.83     37.61 o 
  -4   4   8     7264.78     7181.16    408.74 o 
  -2   4   8     6917.12     7344.09     76.66 o 
  -1   4   8     3952.18     3663.90     83.91 o 
   0   4   8      767.78      734.23      9.82 o 
   1   4   8     5225.50     5753.18     56.33 o 
   2   4   8     9200.03    10058.13    104.74 o 
   3   4   8     3123.67     3227.11     39.06 o 
   4   4   8       49.12       21.83      3.69 o 
   5   4   8    17390.31    16879.06    142.64 o 
   6   4   8     6670.06     6753.84     59.04 o 
   7   4   8      187.90      190.01      4.90 o 
   8   4   8     1399.79     1454.31     16.50 o 
   9   4   8      204.77      201.74      4.64 o 
  10   4   8      516.65      524.32     11.46 o 
  11   4   8     2239.18     2186.75     25.75 o 
  12   4   8      478.93      447.53      9.16 o 
  13   4   8       64.55       62.84      4.95 o 
  14   4   8     2350.20     2355.21     39.68 o 
  15   4   8      682.86      668.75     14.30 o 
 -17   5   8        0.07       -3.68      3.68 o 
 -16   5   8        1.86       -1.89      3.34 o 
 -15   5   8        0.65       -2.49      2.49 o 
 -14   5   8        7.13        6.21      3.69 o 
 -13   5   8        1.37        0.85      2.10 o 
 -12   5   8        6.77        7.74      2.19 o 
 -11   5   8       19.10       16.63      2.22 o 
 -10   5   8       26.00       23.72      2.23 o 
  -9   5   8        5.34        3.48      1.60 o 
  -8   5   8        3.50        3.68      1.55 o 
  -7   5   8       41.56       41.09      2.57 o 
  -6   5   8        8.98        7.35      2.15 o 
  -5   5   8        1.40        3.22      1.26 o 
  -4   5   8       65.33       59.86      3.31 o 
  -3   5   8        2.63        0.48      0.89 o 
  -2   5   8        2.20        0.69      1.02 o 
  -1   5   8       26.41       11.41      6.93 o 
   0   5   8        7.64        5.42      1.41 o 
   1   5   8        6.91        8.17      1.66 o 
   2   5   8       28.86       32.65      2.14 o 
   3   5   8       58.34       58.24      3.06 o 
   4   5   8       30.12       34.31      3.80 o 
   5   5   8        0.14       -1.13      1.81 o 
   6   5   8        1.21       -0.71      1.71 o 
   7   5   8        9.26        4.22      2.10 o 
   8   5   8        3.09        4.61      2.18 o 
   9   5   8       27.29       25.13      3.09 o 
  10   5   8        9.80        4.88      2.18 o 
  11   5   8        2.83        1.44      3.18 o 
  12   5   8       23.94       22.01      4.15 o 
  13   5   8        2.31       -1.77      5.69 o 
  14   5   8        0.57        6.87      5.56 o 
 -16   6   8      203.73      200.81     13.01 o 
 -15   6   8      609.56      617.44     13.88 o 
 -14   6   8      117.54      117.13      5.08 o 
 -13   6   8        0.54       -1.65      2.32 o 
 -12   6   8     1239.21     1191.86     20.86 o 
 -11   6   8      157.99      165.15      5.53 o 
 -10   6   8       39.30       45.43      3.15 o 
  -9   6   8     6339.92     6383.62    112.63 o 
  -8   6   8       65.41       71.53      3.46 o 
  -7   6   8        5.19        3.10      1.69 o 
  -6   6   8       95.08      101.85      4.03 o 
  -5   6   8     1230.87     1271.27     21.52 o 
  -4   6   8      633.58      689.17     10.81 o 
  -3   6   8     1325.92     1231.21     20.37 o 
  -2   6   8       62.93       63.02      8.32 o 
  -1   6   8      308.97      355.21      7.21 o 
   0   6   8     2940.46     2639.37     36.55 o 
   1   6   8       36.27       22.68      2.15 o 
   2   6   8     3232.84     3065.61     35.21 o 
   3   6   8      172.08      211.00      5.54 o 
   4   6   8       55.84       47.13      3.41 o 
   5   6   8     7840.21     7782.41     77.31 o 
   6   6   8      634.74      646.24     10.06 o 
   7   6   8     1397.53     1443.74     21.07 o 
   8   6   8     1429.87     1439.97     19.76 o 
   9   6   8       82.15       93.28      4.50 o 
  10   6   8       11.10        7.37      2.65 o 
  11   6   8     1633.11     1639.38     25.22 o 
  12   6   8       51.87       55.05      6.08 o 
  13   6   8      138.52      134.11      9.41 o 
  14   6   8     1368.08     1376.07     29.90 o 
 -15   7   8       10.93       12.22      3.40 o 
 -14   7   8        6.30        5.06      2.97 o 
 -13   7   8       21.40       17.05      3.19 o 
 -12   7   8        0.69        0.23      2.47 o 
 -11   7   8       19.65       16.25      5.17 o 
 -10   7   8       95.94      104.72      7.01 o 
  -9   7   8       24.44       21.72      2.65 o 
  -8   7   8       23.31       28.72      2.67 o 
  -7   7   8      102.27      100.42      4.22 o 
  -6   7   8        0.42       -1.51      1.51 o 
  -5   7   8        0.67       -0.37      1.49 o 
  -4   7   8       46.31       45.56      3.14 o 
  -3   7   8       20.78       17.96      2.33 o 
  -2   7   8       36.60       30.39      3.11 o 
  -1   7   8       19.51       21.63      2.50 o 
   0   7   8       66.10       64.88      3.73 o 
   1   7   8        0.01        5.22      1.75 o 
   2   7   8       31.20       35.02      2.94 o 
   3   7   8       68.48       62.48      3.65 o 
   4   7   8       24.13       26.85      2.83 o 
   5   7   8        0.01        0.02      2.01 o 
   6   7   8       39.96       35.79      3.46 o 
   7   7   8       31.91       36.18      3.92 o 
   8   7   8        1.46        3.54      3.13 o 
   9   7   8       33.86       37.58      3.42 o 
  10   7   8       44.13       42.01      4.21 o 
  11   7   8        0.52        0.52      2.46 o 
  12   7   8       14.73       13.20      5.30 o 
  13   7   8       21.22       14.95      5.82 o 
 -14   8   8       62.10       80.54     13.14 o 
 -13   8   8      108.03      112.09      6.07 o 
 -12   8   8      608.44      634.79     24.46 o 
 -11   8   8      106.91      109.30      5.68 o 
 -10   8   8     1114.48     1053.58     26.89 o 
  -9   8   8     3430.89     3208.74     90.52 o 
  -8   8   8       69.67       68.73      3.91 o 
  -7   8   8      604.74      612.49     13.46 o 
  -6   8   8       25.44       32.67      2.70 o 
  -5   8   8        0.72        0.38      1.58 o 
  -4   8   8      266.41      257.07      6.79 o 
  -3   8   8      362.40      356.37      8.37 o 
  -2   8   8        6.00       15.35      2.64 o 
  -1   8   8      161.06      193.35      6.86 o 
   0   8   8     3562.66     3131.43     45.02 o 
   1   8   8      440.70      392.45      7.89 o 
   2   8   8     1773.23     1623.05     21.25 o 
   3   8   8        0.52        8.69      2.30 o 
   4   8   8       80.04       83.15      5.22 o 
   5   8   8     1248.60     1248.22     18.03 o 
   6   8   8     1572.19     1524.47     23.28 o 
   7   8   8      736.89      714.55     12.81 o 
   8   8   8     1432.47     1460.01     23.12 o 
   9   8   8        7.90       12.96      3.36 o 
  10   8   8      225.31      246.65      8.02 o 
  11   8   8      243.09      238.01     10.22 o 
  12   8   8       75.50       80.45      6.84 o 
 -13   9   8       53.72       60.23      5.82 o 
 -12   9   8        1.75        0.23      2.77 o 
 -11   9   8       11.47        7.48      2.87 o 
 -10   9   8       66.79       67.60      6.21 o 
  -9   9   8        2.57        4.54      2.75 o 
  -8   9   8       25.41       28.89      3.16 o 
  -7   9   8      169.11      169.23      5.39 o 
  -6   9   8        0.10       -1.54      1.84 o 
  -5   9   8        1.95       -0.32      1.75 o 
  -4   9   8       60.05       59.08      4.32 o 
  -3   9   8       13.07       14.46      2.87 o 
  -2   9   8       19.29       19.51      3.32 o 
  -1   9   8       21.97       18.81      3.32 o 
   0   9   8       65.04       53.91      4.39 o 
   1   9   8        1.17        6.32      2.56 o 
   2   9   8       29.76       36.77      3.54 o 
   3   9   8       48.64       49.79      3.73 o 
   4   9   8       17.28       16.69      2.93 o 
   5   9   8        9.56        8.32      2.80 o 
   6   9   8       98.19       91.35      5.26 o 
   7   9   8      110.67      112.90      5.78 o 
   8   9   8        0.40        1.24      2.92 o 
   9   9   8       45.09       54.14      7.19 o 
  10   9   8        9.30        8.48      3.46 o 
  11   9   8        1.58        5.42      3.63 o 
 -12  10   8     1150.59     1133.37     36.80 o 
 -11  10   8       29.37       31.90      5.07 o 
 -10  10   8        0.32       -1.83      2.66 o 
  -9  10   8      604.66      564.94     11.51 o 
  -8  10   8        1.43        2.78      2.51 o 
  -7  10   8      136.17      120.92      5.48 o 
  -6  10   8      475.52      465.63     12.83 o 
  -5  10   8      269.62      285.50      9.15 o 
  -4  10   8      503.19      548.56     11.86 o 
  -3  10   8        6.66        3.78      2.66 o 
  -2  10   8      458.57      476.71     12.02 o 
  -1  10   8      546.14      529.12     12.65 o 
   0  10   8      737.31      696.36     19.26 o 
   1  10   8        1.95        7.95      2.76 o 
   2  10   8      266.81      269.52     20.13 o 
   3  10   8       15.81       16.89      3.10 o 
   4  10   8      289.47      320.79      8.29 o 
   5  10   8     2683.88     2755.39     34.66 o 
   6  10   8       22.02       24.64      3.89 o 
   7  10   8       81.55       77.15      8.35 o 
   8  10   8       12.74       20.45      4.28 o 
   9  10   8        0.98       -3.07      3.07 o 
  10  10   8       38.89       42.14      4.98 o 
 -10  11   8      142.72      138.23      7.28 o 
  -9  11   8        4.38        3.68      2.81 o 
  -8  11   8        6.05        2.14      2.82 o 
  -7  11   8      187.09      183.86      7.20 o 
  -6  11   8       51.20       60.69      5.19 o 
  -5  11   8        0.10        0.50      2.88 o 
  -4  11   8      234.72      243.44      8.23 o 
  -3  11   8        6.01       20.38      8.17 o 
  -2  11   8       33.56       29.60      4.38 o 
  -1  11   8       87.18       81.19      5.52 o 
   0  11   8       23.96       25.52      3.57 o 
   1  11   8        4.59        2.16      2.88 o 
   2  11   8       52.35       60.94      4.88 o 
   3  11   8      108.09      116.11      6.42 o 
   4  11   8      104.93      115.33      7.76 o 
   5  11   8       61.64       60.77      5.43 o 
   6  11   8        6.04        4.89      3.60 o 
   7  11   8      132.90      137.62      8.23 o 
   8  11   8        1.04        2.57      3.69 o 
  -8  12   8       16.67       22.93      5.30 o 
  -7  12   8       79.63       84.69      7.07 o 
  -6  12   8        4.91       11.87      6.20 o 
  -5  12   8      485.58      497.84     12.18 o 
  -4  12   8      838.19      828.67     16.30 o 
  -3  12   8        5.99        7.61      4.24 o 
  -2  12   8      186.22      195.42     10.26 o 
  -1  12   8      198.43      183.82      7.60 o 
   0  12   8      146.86      166.29      7.25 o 
   1  12   8        0.01        5.07      3.11 o 
   2  12   8       10.53       10.57      3.58 o 
   3  12   8       12.48        7.59      3.60 o 
   4  12   8      773.03      841.33     18.88 o 
   5  12   8     2431.45     2501.90     41.06 o 
   6  12   8       45.82       66.98      9.06 o 
  -5  13   8        0.18        9.30      6.66 o 
  -4  13   8      144.28      149.26      9.99 o 
  -3  13   8       20.11       26.79      5.37 o 
  -2  13   8        0.14        0.59      3.55 o 
  -1  13   8       70.59       76.11      5.98 o 
   0  13   8       79.26       90.01      8.53 o 
   1  13   8        1.74        7.53      3.31 o 
   2  13   8       68.42       68.50      7.84 o 
 -18   1   9        0.95        3.91      4.00 o 
 -17   1   9        9.04        1.56      3.81 o 
 -16   1   9       41.48       47.37      5.24 o 
 -15   1   9       71.60       71.29      3.96 o 
 -14   1   9      135.75      135.39      4.32 o 
 -13   1   9       31.86       29.90      2.84 o 
 -12   1   9       72.94       67.22      3.08 o 
 -11   1   9       22.43       24.84      2.64 o 
 -10   1   9      395.33      395.53      5.26 o 
  -9   1   9       97.11       91.98      2.70 o 
  -8   1   9        3.19        2.14      1.13 o 
  -7   1   9       50.36       46.05      1.66 o 
  -6   1   9      709.79      705.12      6.43 o 
  -5   1   9      271.61      270.23      3.78 o 
  -4   1   9      214.40      202.71      2.86 o 
  -3   1   9      423.97      424.35      4.37 o 
  -2   1   9     1054.44     1033.47     16.19 o 
  -1   1   9      707.54      713.34      7.99 o 
   0   1   9     1515.89     1537.04     17.08 o 
   1   1   9      504.02      522.75      5.76 o 
   2   1   9      964.14     1002.75     10.15 o 
   3   1   9      315.06      323.69      4.36 o 
   4   1   9       51.96       51.58      1.96 o 
   5   1   9      101.95      101.68      3.73 o 
   6   1   9      207.30      201.57      4.61 o 
   7   1   9       51.13       53.47      2.60 o 
   8   1   9        5.10        5.81      1.79 o 
   9   1   9       46.77       45.32      3.00 o 
  10   1   9      144.54      179.90     17.87 o 
  11   1   9      142.43      125.45      4.99 o 
  12   1   9        7.96        2.94      2.69 o 
  13   1   9        2.42        4.19      3.00 o 
  14   1   9        1.27       -2.86      2.86 o 
  15   1   9      107.30      106.15      6.61 o 
 -18   2   9       34.66       32.75      5.25 o 
 -17   2   9       49.60       52.95      5.60 o 
 -16   2   9       60.54       61.19      4.55 o 
 -15   2   9      115.83      111.81      5.45 o 
 -14   2   9      121.78      109.99      5.59 o 
 -13   2   9       75.07       77.45      3.52 o 
 -12   2   9        0.11       -0.94      1.84 o 
 -11   2   9       13.99        8.72      1.72 o 
 -10   2   9      292.00      314.97      4.62 o 
  -9   2   9        3.43        2.39      1.38 o 
  -8   2   9     1407.59     1372.90     12.02 o 
  -7   2   9      717.97      688.63      7.34 o 
  -6   2   9      189.00      167.22      6.16 o 
  -5   2   9      152.56      153.14      3.37 o 
  -4   2   9      464.83      480.52      4.87 o 
  -3   2   9      511.66      541.39      6.07 o 
  -2   2   9      558.97      556.00      5.60 o 
  -1   2   9      263.11      244.11      4.26 o 
   0   2   9      135.06      127.01      2.64 o 
   1   2   9        0.38        2.13      0.94 o 
   2   2   9      358.39      360.10      4.22 o 
   3   2   9      569.78      547.98      6.28 o 
   4   2   9      532.12      523.67      6.36 o 
   5   2   9      356.36      379.76      5.22 o 
   6   2   9      167.23      149.12      3.71 o 
   7   2   9       84.59       76.11      2.85 o 
   8   2   9      421.14      414.56      6.70 o 
   9   2   9      184.84      180.05      4.82 o 
  10   2   9       14.56       11.82      2.64 o 
  11   2   9      332.42      310.02      6.97 o 
  12   2   9        4.39        1.07      2.74 o 
  13   2   9        3.43        0.20      2.64 o 
  14   2   9      165.03      158.83      7.04 o 
  15   2   9       75.15       70.18      5.52 o 
 -17   3   9      203.57      212.20      9.01 o 
 -16   3   9        4.93        3.36      3.36 o 
 -15   3   9       12.45        5.30      3.04 o 
 -14   3   9      175.90      172.27      6.00 o 
 -13   3   9        4.63        3.23      2.26 o 
 -12   3   9      245.66      253.42      6.61 o 
 -11   3   9      270.33      268.85      5.49 o 
 -10   3   9      102.44      111.61      3.47 o 
  -9   3   9      123.52      117.25      3.38 o 
  -8   3   9      250.32      238.46      4.46 o 
  -7   3   9       11.72       13.55      1.59 o 
  -6   3   9     1429.18     1477.15     14.54 o 
  -5   3   9      329.44      335.55      4.57 o 
  -4   3   9      131.07      117.53      2.34 o 
  -3   3   9       38.20       31.45      1.43 o 
  -2   3   9      172.39      185.80      3.47 o 
  -1   3   9      106.61      105.02      3.16 o 
   0   3   9     1826.37     1893.91     18.41 o 
   1   3   9      361.70      363.49      4.82 o 
   2   3   9     1143.48     1171.34     10.59 o 
   3   3   9      466.05      461.53      5.45 o 
   4   3   9      116.61      107.89      4.53 o 
   5   3   9       48.26       55.96      2.39 o 
   6   3   9      334.20      321.43      5.11 o 
   7   3   9       13.45       13.05      1.84 o 
   8   3   9       17.41       20.10      2.04 o 
   9   3   9      298.52      313.95      6.00 o 
  10   3   9       69.54       70.20      3.70 o 
  11   3   9      128.43      117.19      4.98 o 
  12   3   9      102.74       98.01      6.86 o 
  13   3   9        4.86        6.42      3.85 o 
  14   3   9        3.73        3.43      3.35 o 
  15   3   9       57.65       50.82      5.35 o 
 -17   4   9        0.95       -3.67      3.67 o 
 -16   4   9        3.91       -3.16      3.16 o 
 -15   4   9      275.92      290.18      9.86 o 
 -14   4   9       64.52       56.03      3.78 o 
 -13   4   9      261.48      270.81      6.36 o 
 -12   4   9      471.00      503.44      8.12 o 
 -11   4   9        3.53        3.32      1.79 o 
 -10   4   9        0.08       -1.43      1.43 o 
  -9   4   9      536.08      532.25      9.92 o 
  -8   4   9        1.23        2.53      1.45 o 
  -7   4   9        0.63        0.93      1.43 o 
  -6   4   9     1536.90     1385.99     98.80 o 
  -5   4   9      170.89      175.07      4.72 o 
  -4   4   9      142.83      157.75      3.90 o 
  -3   4   9      144.79      130.68      3.48 o 
  -2   4   9      159.43      172.89      5.26 o 
  -1   4   9      663.74      664.43     12.28 o 
   0   4   9      959.47      975.93     15.95 o 
   1   4   9      201.05      212.31      5.24 o 
   2   4   9      126.11      136.75      5.38 o 
   3   4   9        4.95        3.91      1.25 o 
   4   4   9       91.04       92.98      3.90 o 
   5   4   9     2163.52     2175.55     24.26 o 
   6   4   9       19.06       20.23      2.30 o 
   7   4   9      187.93      199.45      5.56 o 
   8   4   9        0.17       -1.73      1.73 o 
   9   4   9      134.56      140.78      4.17 o 
  10   4   9        0.40        3.60      2.60 o 
  11   4   9      672.51      624.87     10.88 o 
  12   4   9       45.98       36.76      4.23 o 
  13   4   9      271.06      263.32      8.31 o 
  14   4   9       28.25       35.78      6.62 o 
 -17   5   9      213.89      248.35     10.33 o 
 -16   5   9      158.53      170.32     11.32 o 
 -15   5   9      293.23      301.42      7.87 o 
 -14   5   9       23.80       22.41      3.09 o 
 -13   5   9       13.19       11.18      2.92 o 
 -12   5   9       56.76       55.03      3.43 o 
 -11   5   9      271.85      274.75      6.46 o 
 -10   5   9      448.77      440.70      8.97 o 
  -9   5   9       26.62       24.02      2.18 o 
  -8   5   9      464.86      458.68      7.40 o 
  -7   5   9      292.16      270.14      5.62 o 
  -6   5   9      228.31      235.21      4.86 o 
  -5   5   9      207.66      183.21      4.89 o 
  -4   5   9      602.89      603.18     11.21 o 
  -3   5   9      230.06      236.03      6.19 o 
  -2   5   9      173.16      105.08      9.39 o 
  -1   5   9      410.49      356.69     10.41 o 
   0   5   9     1353.71     1393.82     28.99 o 
   1   5   9      131.29      138.39      5.02 o 
   2   5   9      792.90      714.77     77.29 o 
   3   5   9     2224.66     2224.74     24.48 o 
   4   5   9      150.12      138.62      5.80 o 
   5   5   9       12.55        6.26      1.86 o 
   6   5   9      109.37      111.43      5.85 o 
   7   5   9       51.68       45.24      3.40 o 
   8   5   9       50.72       53.68      3.83 o 
   9   5   9      625.27      626.05     12.68 o 
  10   5   9        0.41        1.43      3.28 o 
  11   5   9       13.18        6.00      3.56 o 
  12   5   9      118.96      115.99      7.50 o 
  13   5   9        8.26       16.11      4.90 o 
  14   5   9       29.99       37.57      6.87 o 
 -16   6   9        0.22       -3.13      3.84 o 
 -15   6   9      264.63      288.37      8.35 o 
 -14   6   9      176.67      175.48      6.17 o 
 -13   6   9      293.22      289.80      7.24 o 
 -12   6   9      798.96      787.43     25.89 o 
 -11   6   9       17.66       20.94      2.88 o 
 -10   6   9      299.47      306.24      7.03 o 
  -9   6   9      469.12      472.55      9.01 o 
  -8   6   9       15.86       23.68      2.50 o 
  -7   6   9      109.50       94.16      4.50 o 
  -6   6   9     2156.89     2007.13     30.57 o 
  -5   6   9      428.83      378.04      7.63 o 
  -4   6   9       97.96       71.98      3.67 o 
  -3   6   9       84.36       91.00      3.95 o 
  -2   6   9       36.84       31.51      3.32 o 
  -1   6   9      203.33      241.42      6.04 o 
   0   6   9      746.17      757.98     12.23 o 
   1   6   9      551.48      517.04      8.12 o 
   2   6   9      337.81      318.91      6.76 o 
   3   6   9        7.90        6.04      1.99 o 
   4   6   9      453.75      455.80      7.87 o 
   5   6   9      127.18      139.24      4.59 o 
   6   6   9        3.02        6.61      2.12 o 
   7   6   9      450.92      457.20     10.08 o 
   8   6   9      269.40      278.73      7.17 o 
   9   6   9      102.61      105.13      4.91 o 
  10   6   9      122.62      124.42      5.12 o 
  11   6   9      115.49      106.05      6.37 o 
  12   6   9       13.26        3.20      4.63 o 
  13   6   9      457.98      447.53     18.27 o 
 -15   7   9        1.35       -0.28      3.17 o 
 -14   7   9       98.28       87.99      5.99 o 
 -13   7   9        0.30       -2.33      2.55 o 
 -12   7   9      536.27      512.58     17.81 o 
 -11   7   9      178.65      174.99      6.93 o 
 -10   7   9      209.92      205.61      6.33 o 
  -9   7   9      358.32      353.30      7.48 o 
  -8   7   9       12.54       17.04      3.57 o 
  -7   7   9       20.56       18.28      2.34 o 
  -6   7   9       70.98       70.43      3.93 o 
  -5   7   9      483.20      453.96      8.79 o 
  -4   7   9     1662.61     1573.61     21.02 o 
  -3   7   9      147.17      117.95      5.07 o 
  -2   7   9      116.50      117.33      5.53 o 
  -1   7   9      248.25      232.27      8.73 o 
   0   7   9     2664.56     2599.05     37.30 o 
   1   7   9      440.37      455.51      8.49 o 
   2   7   9     2015.19     2021.21     25.15 o 
   3   7   9       22.57       31.78      3.00 o 
   4   7   9       40.55       34.79      3.15 o 
   5   7   9      341.01      368.60      8.58 o 
   6   7   9      750.22      736.93     12.65 o 
   7   7   9        1.86        0.50      2.38 o 
   8   7   9       39.97       42.77      3.86 o 
   9   7   9      391.76      395.62      8.47 o 
  10   7   9      196.03      195.94      6.04 o 
  11   7   9      273.08      257.09     11.30 o 
  12   7   9       86.42       80.16      7.82 o 
  13   7   9        0.05       -6.48      6.48 o 
 -14   8   9        1.30       -1.06      3.64 o 
 -13   8   9        0.53        1.65      3.06 o 
 -12   8   9      140.59      146.74      6.57 o 
 -11   8   9       31.35       30.55      3.65 o 
 -10   8   9      820.07      784.06     26.82 o 
  -9   8   9      432.10      434.29     13.13 o 
  -8   8   9       62.17       51.92      3.44 o 
  -7   8   9      518.18      491.46      8.89 o 
  -6   8   9      434.62      409.22     11.20 o 
  -5   8   9       43.48       31.15      3.09 o 
  -4   8   9      285.47      255.11      6.92 o 
  -3   8   9       37.27       43.79      3.65 o 
  -2   8   9       23.38       35.90      3.85 o 
  -1   8   9        2.12       10.57      2.84 o 
   0   8   9      430.91      428.88      9.03 o 
   1   8   9      432.29      397.22      8.14 o 
   2   8   9      770.52      714.19     11.84 o 
   3   8   9      181.03      190.83      5.83 o 
   4   8   9      547.74      518.70     10.03 o 
   5   8   9       39.68       52.72      4.02 o 
   6   8   9        0.10        1.81      2.45 o 
   7   8   9      236.55      238.97      7.29 o 
   8   8   9      765.70      759.88     14.99 o 
   9   8   9       21.28       17.56      3.47 o 
  10   8   9      143.50      133.85      6.41 o 
  11   8   9      150.65      167.03     11.55 o 
  12   8   9       10.58       18.11      5.71 o 
 -13   9   9        5.16        8.53      3.53 o 
 -12   9   9       16.12       14.80      3.68 o 
 -11   9   9      528.34      505.48     14.59 o 
 -10   9   9        0.04        6.17      2.69 o 
  -9   9   9      425.10      404.23     11.43 o 
  -8   9   9       88.42       84.49      4.36 o 
  -7   9   9       69.69       73.74      4.56 o 
  -6   9   9      441.05      461.82     12.86 o 
  -5   9   9      200.32      203.44      6.32 o 
  -4   9   9      144.57      142.45      6.19 o 
  -3   9   9      109.23      133.01      5.95 o 
  -2   9   9       83.55       79.82      5.46 o 
  -1   9   9      525.13      500.30     11.96 o 
   0   9   9     1120.91     1057.67     21.92 o 
   1   9   9       31.92       34.64      4.98 o 
   2   9   9      703.76      708.96     12.17 o 
   3   9   9      312.12      339.70      8.04 o 
   4   9   9       26.02       31.97      3.45 o 
   5   9   9      486.46      522.87     10.79 o 
   6   9   9      563.75      569.91     11.53 o 
   7   9   9       50.23       43.54      4.12 o 
   8   9   9       63.10       59.89      5.10 o 
   9   9   9      221.84      216.59      9.30 o 
  10   9   9      192.09      199.77      8.28 o 
  11   9   9      213.06      231.10      9.01 o 
 -12  10   9      134.75      161.31     10.62 o 
 -11  10   9       10.99       19.20      3.80 o 
 -10  10   9        0.01        2.43      2.77 o 
  -9  10   9      986.36      953.56     22.86 o 
  -8  10   9        0.31        4.00      2.82 o 
  -7  10   9        1.89        1.53      2.45 o 
  -6  10   9      254.54      266.38      9.29 o 
  -5  10   9       23.33       27.72      3.68 o 
  -4  10   9      402.56      422.78     10.34 o 
  -3  10   9      487.33      475.07     12.19 o 
  -2  10   9        3.06        3.61      3.02 o 
  -1  10   9      120.00      133.94      8.66 o 
   0  10   9      579.33      598.30     12.35 o 
   1  10   9       51.07       50.27      4.42 o 
   2  10   9      291.53      275.78      8.27 o 
   3  10   9      245.37      249.16      8.84 o 
   4  10   9      117.12      129.64      6.15 o 
   5  10   9     1905.19     1953.73     26.55 o 
   6  10   9       54.69       49.22      4.51 o 
   7  10   9       28.44       28.15      4.31 o 
   8  10   9       73.07       74.34      6.47 o 
   9  10   9        5.56       12.28      4.00 o 
 -10  11   9       20.22       30.82      5.10 o 
  -9  11   9       45.99       44.97      5.71 o 
  -8  11   9      654.22      643.23     18.70 o 
  -7  11   9      314.36      334.01     11.12 o 
  -6  11   9      748.60      746.98     17.12 o 
  -5  11   9      100.58      103.02      6.22 o 
  -4  11   9        4.20        6.14      3.20 o 
  -3  11   9      707.38      679.77     15.73 o 
  -2  11   9      620.19      627.29     20.56 o 
  -1  11   9      443.15      440.35     11.54 o 
   0  11   9      180.75      184.85      7.46 o 
   1  11   9       53.04       63.85      5.03 o 
   2  11   9      168.44      176.73      7.60 o 
   3  11   9     2285.61     2313.26     33.52 o 
   4  11   9        6.17       10.14      3.98 o 
   5  11   9        0.09       -3.39      3.39 o 
   6  11   9       34.98       28.73      4.92 o 
   7  11   9       51.98       60.40      6.07 o 
   8  11   9       53.65       56.23      6.95 o 
  -8  12   9       22.27       23.62     11.01 o 
  -7  12   9       11.48       15.17      4.39 o 
  -6  12   9      670.11      667.68     16.42 o 
  -5  12   9        3.21        7.66      3.36 o 
  -4  12   9      629.59      651.61     15.91 o 
  -3  12   9      547.34      533.65     16.42 o 
  -2  12   9        0.02        3.55      3.07 o 
  -1  12   9      147.12      137.91      6.71 o 
   0  12   9      413.43      416.03     10.76 o 
   1  12   9        0.12        2.90      3.18 o 
   2  12   9      161.67      160.72      8.63 o 
   3  12   9      326.34      361.06     10.56 o 
   4  12   9      186.76      203.38      9.82 o 
   5  12   9      994.12     1007.40     21.75 o 
  -4  13   9      199.76      193.74     11.73 o 
  -3  13   9       44.91       46.12      6.82 o 
  -2  13   9      241.58      243.79      9.22 o 
  -1  13   9      359.13      374.53     12.57 o 
   0  13   9      151.73      156.36      7.54 o 
   1  13   9      129.63      149.45      8.43 o 
 -18   0  10        3.37        1.74      5.05 o 
 -17   0  10        2.75        1.80      4.74 o 
 -16   0  10        2.81        1.94      3.57 o 
 -15   0  10        6.76        4.00      3.50 o 
 -14   0  10       21.50       27.13      3.79 o 
 -13   0  10       44.67       54.93      5.16 o 
 -12   0  10        1.36        1.16      3.35 o 
 -11   0  10        0.80       -0.78      2.47 o 
 -10   0  10        5.25        6.05      2.38 o 
  -9   0  10        1.51        1.09      2.41 o 
  -8   0  10       47.76       55.02      5.27 o 
  -7   0  10       29.18       31.73      2.23 o 
  -6   0  10        4.19       -1.35      1.35 o 
  -5   0  10        0.57       -0.94      0.94 o 
  -4   0  10        1.29        2.28      1.07 o 
  -3   0  10        0.28       -0.13      1.18 o 
  -2   0  10        0.00       -1.02      1.02 o 
  -1   0  10        0.01        0.61      1.00 o 
   0   0  10        0.76        0.74      1.10 o 
   1   0  10        0.00       -1.14      1.14 o 
   2   0  10        0.21       -0.62      1.27 o 
   3   0  10        7.01        8.00      1.53 o 
   4   0  10        7.35        7.67      1.89 o 
   5   0  10        0.12       -0.10      1.39 o 
   6   0  10        0.07        1.52      2.51 o 
   7   0  10        0.89       -0.71      2.48 o 
   8   0  10        7.11        8.36      3.47 o 
   9   0  10       22.14       28.14      4.35 o 
  10   0  10        5.79       12.41      5.26 o 
  11   0  10        7.59        9.96      4.23 o 
  12   0  10       10.77        8.45      4.62 o 
  13   0  10        0.82       -3.85      3.85 o 
  14   0  10       16.47        8.17      4.89 o 
  15   0  10        1.22       -2.26      5.38 o 
 -18   1  10       96.21      102.44      6.78 o 
 -17   1  10      430.70      453.29     12.02 o 
 -16   1  10        0.05       -2.64      2.64 o 
 -15   1  10       89.43       83.66      4.29 o 
 -14   1  10     1401.97     1492.78     15.83 o 
 -13   1  10        0.29        0.34      1.97 o 
 -12   1  10     2699.30     2895.26     47.73 o 
 -11   1  10      402.72      412.05      6.68 o 
 -10   1  10     2027.17     2343.16     20.42 o 
  -9   1  10     5167.06     5179.19     39.60 o 
  -8   1  10     3276.82     3187.30     25.12 o 
  -7   1  10     3900.99     3850.17     30.82 o 
  -6   1  10      246.84      285.81      3.71 o 
  -5   1  10      478.70      530.20      5.43 o 
  -4   1  10     2578.53     2400.61     18.78 o 
  -3   1  10        0.71        3.56      0.83 o 
  -2   1  10     1016.85     1034.10      8.90 o 
  -1   1  10    25753.60    27369.94    217.77 o 
   0   1  10     3679.22     3712.44     30.82 o 
   1   1  10     2477.30     2777.18     23.64 o 
   2   1  10     7604.67     7728.88     66.14 o 
   3   1  10     1152.12     1088.57     11.15 o 
   4   1  10     1169.93     1196.07     20.40 o 
   5   1  10     8692.78     8807.39    122.63 o 
   6   1  10     2559.98     2359.34     22.54 o 
   7   1  10       88.40      104.17      3.29 o 
   8   1  10     1531.85     1841.56     18.87 o 
   9   1  10      956.62     1011.31     12.24 o 
  10   1  10      300.29      324.07      7.12 o 
  11   1  10     3789.08     3706.40     37.73 o 
  12   1  10      574.73      512.29     11.00 o 
  13   1  10      584.12      573.15      9.39 o 
  14   1  10      500.42      501.29     12.44 o 
  15   1  10      106.43      101.64      6.05 o 
 -18   2  10        1.93       -5.34      5.34 o 
 -17   2  10        1.27       -1.27      3.91 o 
 -16   2  10        0.07       -2.72      2.72 o 
 -15   2  10        0.07       -1.82      2.69 o 
 -14   2  10        0.50       -1.37      2.44 o 
 -13   2  10        4.16        2.63      2.37 o 
 -12   2  10        2.94        6.26      1.98 o 
 -11   2  10        3.74        4.42      1.51 o 
 -10   2  10        0.77       -0.73      1.29 o 
  -9   2  10        0.01       -1.16      1.16 o 
  -8   2  10        1.00       -1.73      1.73 o 
  -7   2  10        6.61        9.02      1.09 o 
  -6   2  10        1.27       -0.54      0.85 o 
  -5   2  10        0.92        0.90      0.84 o 
  -4   2  10        3.25        1.52      0.89 o 
  -3   2  10        0.77        0.53      0.77 o 
  -2   2  10        2.39        2.06      0.97 o 
  -1   2  10        1.39       -0.75      1.17 o 
   0   2  10        0.11       -0.25      1.16 o 
   1   2  10        0.08       -0.99      0.99 o 
   2   2  10        2.27        3.58      1.07 o 
   3   2  10        0.11       -0.48      1.06 o 
   4   2  10        6.14        1.95      1.22 o 
   5   2  10        0.59        6.69      3.38 o 
   6   2  10        0.03       -0.07      1.48 o 
   7   2  10        0.09       -1.55      1.55 o 
   8   2  10        0.59        3.31      2.10 o 
   9   2  10        1.72       -2.24      2.24 o 
  10   2  10        0.36       -2.14      2.14 o 
  11   2  10        1.32       -1.15      2.70 o 
  12   2  10        0.01       -3.04      3.04 o 
  13   2  10        4.73        2.55      2.86 o 
  14   2  10        0.91       -3.11      3.15 o 
  15   2  10        0.31       -3.99      4.66 o 
 -17   3  10      103.44      107.10      6.78 o 
 -16   3  10       89.54       83.02      5.45 o 
 -15   3  10      489.22      456.22      9.51 o 
 -14   3  10     1998.14     1999.87     27.81 o 
 -13   3  10     1853.59     1917.56     34.93 o 
 -12   3  10      431.18      447.24      7.06 o 
 -11   3  10     1031.39     1057.69     14.37 o 
 -10   3  10      725.10      812.25     10.83 o 
  -9   3  10       60.67       46.73      3.61 o 
  -8   3  10     5071.22     4957.34     41.86 o 
  -7   3  10    12783.41    12866.36    108.86 o 
  -6   3  10     3253.16     3543.09     30.29 o 
  -5   3  10     5407.75     5593.13     43.85 o 
  -4   3  10    11395.87    10810.85     92.11 o 
  -3   3  10      171.64      165.63      2.88 o 
  -2   3  10      353.87      338.99      5.22 o 
  -1   3  10     7069.40     7300.84     65.86 o 
   0   3  10     6926.20     7431.40     60.42 o 
   1   3  10     1710.90     1793.53     17.09 o 
   2   3  10    27626.08    27141.71    235.76 o 
   3   3  10    14691.40    14309.75    121.47 o 
   4   3  10      148.37      129.48      3.25 o 
   5   3  10       56.48       86.95      4.18 o 
   6   3  10     2075.70     2082.22     20.24 o 
   7   3  10        0.71        2.19      1.60 o 
   8   3  10     1903.45     1998.60     21.31 o 
   9   3  10     4825.68     4745.78     45.60 o 
  10   3  10      964.03     1020.23     13.22 o 
  11   3  10     2578.43     2623.63     30.08 o 
  12   3  10      823.47      789.08     12.91 o 
  13   3  10      336.87      317.85      9.20 o 
  14   3  10       50.03       74.66      5.36 o 
 -17   4  10        0.23       -3.63      3.63 o 
 -16   4  10        1.25       -1.54      3.32 o 
 -15   4  10        8.90        9.31      3.17 o 
 -14   4  10        2.55        3.33      2.78 o 
 -13   4  10        8.31       10.97      2.51 o 
 -12   4  10        0.19       -1.66      1.82 o 
 -11   4  10        1.10       -1.77      1.77 o 
 -10   4  10        0.62       -1.47      1.47 o 
  -9   4  10        0.18        1.43      1.56 o 
  -8   4  10        0.37        1.40      1.53 o 
  -7   4  10        0.26        1.18      1.49 o 
  -6   4  10        0.04       -0.51      1.31 o 
  -5   4  10       23.67       27.50      1.81 o 
  -4   4  10        0.53        2.75      1.12 o 
  -3   4  10        0.53       -1.04      1.25 o 
  -2   4  10       28.49       28.65      4.37 o 
  -1   4  10        0.45        2.64      1.45 o 
   0   4  10        5.34        3.77      1.02 o 
   1   4  10       61.51       59.10      2.76 o 
   2   4  10        0.46        0.84      1.52 o 
   3   4  10        0.01        3.25      1.81 o 
   4   4  10       23.53       22.50      2.39 o 
   5   4  10        1.66       -0.06      1.74 o 
   6   4  10        3.07        2.94      1.81 o 
   7   4  10       11.25        8.96      2.32 o 
   8   4  10        0.01       -1.27      2.02 o 
   9   4  10       14.69       17.70      3.31 o 
  10   4  10        2.30        5.21      3.15 o 
  11   4  10        2.25        5.21      3.42 o 
  12   4  10        6.19        7.49      3.56 o 
  13   4  10        2.82        1.39      3.68 o 
  14   4  10       14.91       15.25      7.77 o 
 -16   5  10        9.28       14.33      4.72 o 
 -15   5  10      525.31      490.60     13.82 o 
 -14   5  10      528.04      524.67     10.65 o 
 -13   5  10      297.23      291.76      6.76 o 
 -12   5  10        8.04        6.73      3.01 o 
 -11   5  10     1942.86     2008.77     31.07 o 
 -10   5  10     1199.65     1234.04     23.05 o 
  -9   5  10       95.91       81.74      3.54 o 
  -8   5  10     2452.19     2302.94     55.74 o 
  -7   5  10     6191.11     5952.93    116.80 o 
  -6   5  10     1168.64     1314.13     16.57 o 
  -5   5  10     1500.02     1550.63     27.12 o 
  -4   5  10     2783.71     2673.31     88.10 o 
  -3   5  10      620.66      681.84     14.26 o 
  -2   5  10     1392.59     1413.54     26.16 o 
  -1   5  10    11112.22    10912.78    196.68 o 
   0   5  10      716.92      785.56     13.38 o 
   1   5  10        7.40        6.98      1.72 o 
   2   5  10    10193.09    10215.52     99.49 o 
   3   5  10     9120.21     9239.07     90.63 o 
   4   5  10      243.91      235.47      5.75 o 
   5   5  10      343.60      383.75      7.26 o 
   6   5  10      981.35     1025.39     14.78 o 
   7   5  10      128.74      134.02      5.07 o 
   8   5  10     2111.01     2147.54     27.28 o 
   9   5  10     1598.69     1531.92     23.00 o 
  10   5  10      239.18      238.51     10.75 o 
  11   5  10     1151.46     1107.59     19.24 o 
  12   5  10     1429.81     1416.82     28.40 o 
  13   5  10      839.20      845.23     18.42 o 
  14   5  10       40.59       28.41      9.02 o 
 -16   6  10        4.63       13.98      4.57 o 
 -15   6  10        4.14        6.52      3.28 o 
 -14   6  10        0.25       -2.36      2.62 o 
 -13   6  10       46.90       48.15      3.88 o 
 -12   6  10       27.27       26.43      3.17 o 
 -11   6  10        1.79        4.29      2.45 o 
 -10   6  10        5.85       10.06      2.56 o 
  -9   6  10        0.41        1.14      2.09 o 
  -8   6  10       43.90       40.80      3.31 o 
  -7   6  10       30.42       29.11      2.79 o 
  -6   6  10       21.22       23.31      2.57 o 
  -5   6  10       13.74       18.18      2.34 o 
  -4   6  10        0.06        2.86      1.75 o 
  -3   6  10       23.68       19.42      2.63 o 
  -2   6  10       80.38       80.17      4.82 o 
  -1   6  10        4.05        1.33      1.75 o 
   0   6  10       37.98       38.88      3.10 o 
   1   6  10      139.36      141.24      4.54 o 
   2   6  10        2.93        2.31      1.77 o 
   3   6  10        0.82       -0.07      1.64 o 
   4   6  10       67.11       63.78      3.45 o 
   5   6  10        0.20       -0.85      1.73 o 
   6   6  10       23.25       24.45      2.80 o 
   7   6  10       57.05       57.88      3.70 o 
   8   6  10        7.51        6.77      2.60 o 
   9   6  10        0.00       -0.59      2.44 o 
  10   6  10       23.22       25.60      4.25 o 
  11   6  10        2.36       -2.42      3.52 o 
  12   6  10        0.74        7.86      4.95 o 
  13   6  10        2.59       15.59      5.52 o 
 -15   7  10       49.21       62.94      5.57 o 
 -14   7  10       50.83       51.01      5.02 o 
 -13   7  10      266.65      263.79     11.75 o 
 -12   7  10      195.61      172.47     10.09 o 
 -11   7  10     1148.24     1132.31     46.12 o 
 -10   7  10     2403.68     2455.93     91.70 o 
  -9   7  10      693.79      643.97     19.38 o 
  -8   7  10      182.43      155.74      5.45 o 
  -7   7  10       59.96       46.03      3.59 o 
  -6   7  10       12.53       27.43      3.22 o 
  -5   7  10       15.33       23.71      2.75 o 
  -4   7  10     1120.19     1122.15     16.14 o 
  -3   7  10       60.22       41.39      4.12 o 
  -2   7  10       23.67       18.89      3.28 o 
  -1   7  10     6684.53     6130.17     82.30 o 
   0   7  10      133.17      111.64      6.85 o 
   1   7  10      564.24      572.36      9.97 o 
   2   7  10      909.16      937.83     14.08 o 
   3   7  10       10.15       13.47      2.44 o 
   4   7  10      229.57      251.26      6.85 o 
   5   7  10     2810.08     2746.82     33.62 o 
   6   7  10      858.47      876.71     14.41 o 
   7   7  10       87.22       91.19      4.50 o 
   8   7  10      652.62      620.71     11.65 o 
   9   7  10        0.72        4.36      3.00 o 
  10   7  10        4.94        7.10      2.74 o 
  11   7  10      821.45      832.90     20.93 o 
  12   7  10      464.10      428.59     14.95 o 
 -14   8  10        2.70        2.94      3.77 o 
 -13   8  10       38.82       43.31      5.44 o 
 -12   8  10        0.03        3.82      3.28 o 
 -11   8  10       20.35       28.02      3.91 o 
 -10   8  10       66.76       67.78      5.12 o 
  -9   8  10        0.20        1.61      2.32 o 
  -8   8  10       54.70       55.82      4.01 o 
  -7   8  10        0.50       -0.03      1.97 o 
  -6   8  10        3.06        5.91      2.18 o 
  -5   8  10       10.06       11.22      2.99 o 
  -4   8  10        0.50        2.72      2.24 o 
  -3   8  10       42.08       40.36      4.09 o 
  -2   8  10      101.73       98.38      5.74 o 
  -1   8  10        2.81        1.34      2.48 o 
   0   8  10       37.37       34.08      3.74 o 
   1   8  10       98.73       92.57      5.02 o 
   2   8  10       13.55        9.99      2.50 o 
   3   8  10       58.54       55.90      3.92 o 
   4   8  10      131.81      122.46      5.38 o 
   5   8  10        0.07       -1.13      2.39 o 
   6   8  10        5.10        3.07      2.74 o 
   7   8  10       68.00       68.44      4.71 o 
   8   8  10        0.46        0.81      2.88 o 
   9   8  10        8.76        8.76      3.02 o 
  10   8  10       37.45       35.55      4.05 o 
  11   8  10        0.23        2.19      4.92 o 
 -13   9  10       54.67       51.98      5.98 o 
 -12   9  10       41.60       30.45      4.88 o 
 -11   9  10      509.70      519.11     19.93 o 
 -10   9  10     1944.41     1889.23     60.48 o 
  -9   9  10        1.91        7.41      3.12 o 
  -8   9  10       39.37       36.81      3.80 o 
  -7   9  10        6.40        7.41      2.55 o 
  -6   9  10      365.92      410.03     10.91 o 
  -5   9  10      705.32      758.13     14.33 o 
  -4   9  10     1685.42     1724.05     25.49 o 
  -3   9  10      530.99      468.14     11.83 o 
  -2   9  10       56.34       54.59      4.77 o 
  -1   9  10     1605.75     1451.77     29.01 o 
   0   9  10      409.97      382.65     11.57 o 
   1   9  10       11.55       11.12      2.95 o 
   2   9  10      971.61     1023.69     17.58 o 
   3   9  10       44.40       57.35      4.22 o 
   4   9  10       27.10       26.54      3.47 o 
   5   9  10      211.37      208.12      7.00 o 
   6   9  10      420.39      424.53      9.98 o 
   7   9  10        6.10       -0.56      2.73 o 
   8   9  10      251.44      227.37      8.33 o 
   9   9  10       15.71       16.09      4.12 o 
  10   9  10       18.29       25.38      5.56 o 
 -12  10  10        2.30       -0.53      6.54 o 
 -11  10  10       18.79       20.30      4.66 o 
 -10  10  10       71.29       71.73      8.37 o 
  -9  10  10        2.47        5.57      3.30 o 
  -8  10  10       80.19       78.57      8.97 o 
  -7  10  10        7.76        7.55      2.84 o 
  -6  10  10        2.00        3.05      2.81 o 
  -5  10  10      126.76      132.05      6.67 o 
  -4  10  10        2.36        5.10      3.24 o 
  -3  10  10        7.25       10.07      3.27 o 
  -2  10  10      132.12      127.49     11.23 o 
  -1  10  10        0.23       -1.43      2.48 o 
   0  10  10       11.18       14.91      3.25 o 
   1  10  10      286.48      300.78     12.48 o 
   2  10  10        3.79        3.20      2.85 o 
   3  10  10        5.04        5.62      3.22 o 
   4  10  10      243.03      262.08      7.82 o 
   5  10  10       20.44       22.10      3.64 o 
   6  10  10        0.29       -0.41      2.99 o 
   7  10  10       44.17       43.99      5.40 o 
   8  10  10        8.15        5.43      3.63 o 
   9  10  10       10.52       11.24      4.10 o 
 -10  11  10      542.93      541.62     21.23 o 
  -9  11  10      256.58      251.59     10.83 o 
  -8  11  10      103.44       95.66      7.39 o 
  -7  11  10      444.69      429.54     13.67 o 
  -6  11  10      395.95      417.52     11.00 o 
  -5  11  10      640.35      646.97     13.96 o 
  -4  11  10      310.83      275.19      9.78 o 
  -3  11  10       29.99       25.39      5.23 o 
  -2  11  10      441.19      430.48     15.54 o 
  -1  11  10      951.03      940.41     18.79 o 
   0  11  10       79.11       97.60      6.02 o 
   1  11  10       21.77       19.13      3.76 o 
   2  11  10      678.86      695.24     16.03 o 
   3  11  10     1528.57     1574.51     25.31 o 
   4  11  10      267.07      282.84      9.66 o 
   5  11  10      106.65      121.64      7.21 o 
   6  11  10       62.67       64.40      5.77 o 
   7  11  10       60.29       53.18      7.17 o 
  -7  12  10       95.30       86.27      7.02 o 
  -6  12  10        0.02        3.89      7.02 o 
  -5  12  10      166.10      170.76      8.94 o 
  -4  12  10       10.14        6.74      5.68 o 
  -3  12  10        3.20        7.25      4.48 o 
  -2  12  10      132.01      126.64      7.43 o 
  -1  12  10       20.36       23.23      3.96 o 
   0  12  10       28.78       28.04      4.10 o 
   1  12  10      445.54      455.56     11.69 o 
   2  12  10       32.26       31.79      5.05 o 
   3  12  10       22.12       31.92      4.69 o 
   4  12  10      207.02      213.58      8.81 o 
   5  12  10       10.88        6.19      5.34 o 
  -2  13  10       69.54       76.26      7.33 o 
  -1  13  10      310.44      296.27     11.20 o 
 -18   1  11        1.95        2.91      3.74 o 
 -17   1  11       46.18       51.94      5.43 o 
 -16   1  11       26.91       24.97      3.62 o 
 -15   1  11       62.16       58.14      3.65 o 
 -14   1  11       85.58       88.32      3.75 o 
 -13   1  11        1.14       -1.37      1.93 o 
 -12   1  11       21.06       18.94      2.34 o 
 -11   1  11       88.94       89.06      3.29 o 
 -10   1  11       86.20       89.19      3.14 o 
  -9   1  11      252.83      261.05      4.11 o 
  -8   1  11       25.07       23.36      1.66 o 
  -7   1  11       50.71       52.77      2.02 o 
  -6   1  11      348.54      332.57      4.41 o 
  -5   1  11      270.80      250.63      3.60 o 
  -4   1  11      238.69      230.61      3.47 o 
  -3   1  11      157.69      152.01      2.64 o 
  -2   1  11      487.01      482.30      5.73 o 
  -1   1  11      202.16      191.57      8.92 o 
   0   1  11      711.85      732.84      7.31 o 
   1   1  11      210.52      210.20      4.67 o 
   2   1  11      768.86      772.25      8.21 o 
   3   1  11       54.91       55.41      2.24 o 
   4   1  11       17.07       15.44      1.89 o 
   5   1  11       26.80       27.74      2.27 o 
   6   1  11        1.97       -0.01      1.98 o 
   7   1  11        2.51        1.88      1.73 o 
   8   1  11       64.43       61.91      3.28 o 
   9   1  11       46.68       43.09      3.19 o 
  10   1  11      131.68      125.00      5.08 o 
  11   1  11      240.23      247.35      6.69 o 
  12   1  11       12.11        4.94      2.82 o 
  13   1  11        2.38       -2.36      3.31 o 
  14   1  11       24.26       28.97      4.96 o 
 -17   2  11       12.37        8.21      4.72 o 
 -16   2  11        3.03        1.10      3.09 o 
 -15   2  11      348.43      360.65      8.41 o 
 -14   2  11       19.08       12.47      2.88 o 
 -13   2  11      471.94      466.89      8.49 o 
 -12   2  11      317.35      352.76      6.80 o 
 -11   2  11        2.88        4.22      1.75 o 
 -10   2  11       86.68      100.66      2.85 o 
  -9   2  11      197.23      197.29      3.56 o 
  -8   2  11      447.11      442.01      5.34 o 
  -7   2  11     1221.99     1230.34     11.31 o 
  -6   2  11     1154.21     1118.26     10.29 o 
  -5   2  11       14.43       14.53      1.47 o 
  -4   2  11       65.73       75.45      2.27 o 
  -3   2  11       16.75       13.38      1.27 o 
  -2   2  11      633.25      648.24      7.09 o 
  -1   2  11       30.09       30.17      1.97 o 
   0   2  11      218.42      213.12      3.77 o 
   1   2  11       35.25       29.64      3.30 o 
   2   2  11       22.42       18.76      1.60 o 
   3   2  11      517.17      520.62      6.67 o 
   4   2  11      259.83      264.48      5.42 o 
   5   2  11       42.46       42.65      2.33 o 
   6   2  11       16.07        5.76      1.91 o 
   7   2  11        1.17        2.51      2.14 o 
   8   2  11       20.64       25.65      2.63 o 
   9   2  11      231.35      214.33      5.71 o 
  10   2  11      124.42      115.50      4.67 o 
  11   2  11       45.42       44.96      4.03 o 
  12   2  11       90.89       84.74      5.00 o 
  13   2  11      139.69      130.28      5.45 o 
  14   2  11       63.57       68.37      7.90 o 
 -17   3  11      148.63      146.58      7.63 o 
 -16   3  11       70.69       69.20      5.20 o 
 -15   3  11       37.34       37.28      3.94 o 
 -14   3  11       13.37       12.74      3.02 o 
 -13   3  11       15.86       13.23      2.78 o 
 -12   3  11       44.38       49.82      3.15 o 
 -11   3  11      123.41      110.21      4.40 o 
 -10   3  11      155.96      155.75      3.96 o 
  -9   3  11       25.22       27.57      2.07 o 
  -8   3  11       36.05       30.08      2.02 o 
  -7   3  11      455.80      456.63      6.48 o 
  -6   3  11       22.39       23.13      1.74 o 
  -5   3  11      117.06      124.67      3.13 o 
  -4   3  11      725.39      699.62      9.96 o 
  -3   3  11       43.19       43.10      1.79 o 
  -2   3  11      174.16      178.21      3.56 o 
  -1   3  11      152.81      155.09      4.69 o 
   0   3  11      476.07      503.18      6.32 o 
   1   3  11       35.23       37.60      1.96 o 
   2   3  11     2874.30     2937.84     26.92 o 
   3   3  11        4.08        2.99      1.58 o 
   4   3  11        8.07        7.54      1.77 o 
   5   3  11       44.35       51.64      2.72 o 
   6   3  11       29.03       29.04      2.88 o 
   7   3  11       15.11       13.30      2.37 o 
   8   3  11      529.11      516.52      8.88 o 
   9   3  11       48.29       45.66      3.50 o 
  10   3  11       90.03       83.76      4.44 o 
  11   3  11      315.29      311.29      8.48 o 
  12   3  11        2.06        1.61      3.76 o 
  13   3  11       81.39       74.14      6.75 o 
  14   3  11        4.14       -3.89      4.63 o 
 -17   4  11        4.73       -0.51      4.14 o 
 -16   4  11       25.39       17.35      4.34 o 
 -15   4  11      344.00      346.43      9.10 o 
 -14   4  11      187.08      195.93      6.96 o 
 -13   4  11      157.14      169.74      5.04 o 
 -12   4  11       35.83       36.28      2.91 o 
 -11   4  11        2.50        1.05      2.00 o 
 -10   4  11        1.66       -1.22      1.75 o 
  -9   4  11     1180.56     1171.79     13.24 o 
  -8   4  11        3.22        1.93      1.57 o 
  -7   4  11        2.68        1.88      1.49 o 
  -6   4  11      835.34      775.96      9.98 o 
  -5   4  11       74.67       62.85      2.87 o 
  -4   4  11      248.49      228.88      4.97 o 
  -3   4  11      398.65      391.93      7.87 o 
  -2   4  11      457.48      466.01      8.20 o 
  -1   4  11      245.91      248.93      5.43 o 
   0   4  11     3845.92     3843.49     39.53 o 
   1   4  11        6.43        8.68      1.51 o 
   2   4  11       95.93       75.38      3.97 o 
   3   4  11        9.15        7.06      2.06 o 
   4   4  11      110.29      108.74      4.81 o 
   5   4  11      196.56      188.76      5.10 o 
   6   4  11      563.55      588.51      9.47 o 
   7   4  11        8.20        5.14      2.30 o 
   8   4  11       80.47       82.22      4.63 o 
   9   4  11        4.90        5.99      3.00 o 
  10   4  11        9.29        8.82      3.69 o 
  11   4  11      428.09      427.12     10.00 o 
  12   4  11        0.03        0.37      3.40 o 
  13   4  11       72.68       66.84      7.53 o 
  14   4  11        2.00       -0.61      5.42 o 
 -16   5  11        4.67        5.10      4.20 o 
 -15   5  11      671.41      644.64     15.43 o 
 -14   5  11       35.31       40.29      3.79 o 
 -13   5  11       68.64       73.74      4.34 o 
 -12   5  11      103.57      103.30      4.46 o 
 -11   5  11       25.93       29.02      2.81 o 
 -10   5  11      130.97      130.89      4.60 o 
  -9   5  11      370.30      366.64      6.72 o 
  -8   5  11        0.14        1.43      1.74 o 
  -7   5  11     1694.34     1643.70     25.69 o 
  -6   5  11      215.81      205.51      5.63 o 
  -5   5  11       23.34       21.75      2.25 o 
  -4   5  11      872.13      844.75     12.44 o 
  -3   5  11       68.64       60.40      3.35 o 
  -2   5  11      151.17      150.86      7.75 o 
  -1   5  11     1179.57     1166.06     15.23 o 
   0   5  11      126.20      136.98      4.05 o 
   1   5  11       10.36        9.03      1.96 o 
   2   5  11     2185.83     2203.53     24.53 o 
   3   5  11       21.95       23.20      2.35 o 
   4   5  11       50.53       47.48      3.04 o 
   5   5  11      100.60      105.68      4.31 o 
   6   5  11      267.04      264.50      6.66 o 
   7   5  11        0.50        1.29      2.40 o 
   8   5  11      280.28      281.56      7.37 o 
   9   5  11        5.26        4.87      3.32 o 
  10   5  11       19.66       16.09      4.13 o 
  11   5  11       72.41       68.29      5.54 o 
  12   5  11        0.22        0.27      4.83 o 
  13   5  11       23.11       26.13      4.68 o 
 -16   6  11       42.72       39.56      6.07 o 
 -15   6  11        3.25        3.07      4.10 o 
 -14   6  11       68.67       63.34      4.76 o 
 -13   6  11      488.03      489.40     16.59 o 
 -12   6  11      403.59      415.44      8.61 o 
 -11   6  11        6.13        6.88      2.38 o 
 -10   6  11       36.04       33.66      3.38 o 
  -9   6  11       59.17       56.63      3.94 o 
  -8   6  11       37.28       38.01      3.29 o 
  -7   6  11      137.41      143.85      5.45 o 
  -6   6  11      989.51      905.93     18.45 o 
  -5   6  11      281.23      235.60      6.36 o 
  -4   6  11     1152.98     1022.01     16.36 o 
  -3   6  11      422.87      398.93     11.01 o 
  -2   6  11      227.40      240.96      7.55 o 
  -1   6  11       30.24       23.79      3.33 o 
   0   6  11     1632.28     1645.50     20.67 o 
   1   6  11        0.01        0.69      1.73 o 
   2   6  11       34.56       29.16      2.49 o 
   3   6  11      260.27      259.39      5.86 o 
   4   6  11        0.07        0.82      1.84 o 
   5   6  11       42.88       42.75      3.24 o 
   6   6  11      187.37      178.37      5.57 o 
   7   6  11        0.73       -0.68      2.21 o 
   8   6  11      202.63      200.51      6.80 o 
   9   6  11       61.37       63.30      4.85 o 
  10   6  11        0.30        1.95      3.57 o 
  11   6  11      384.12      365.78     13.41 o 
  12   6  11        0.78       -3.68      4.19 o 
 -15   7  11      121.83      117.77      6.24 o 
 -14   7  11       74.19       80.64      5.89 o 
 -13   7  11        0.09       -0.48      3.09 o 
 -12   7  11      178.54      176.50      7.23 o 
 -11   7  11       35.03       47.47      4.46 o 
 -10   7  11      506.95      506.56     12.08 o 
  -9   7  11       13.32        9.64      2.52 o 
  -8   7  11       23.06       28.08      3.16 o 
  -7   7  11      125.70      118.47      5.95 o 
  -6   7  11        5.87        8.28      2.25 o 
  -5   7  11       17.67       14.06      2.47 o 
  -4   7  11     1090.91     1011.76     16.69 o 
  -3   7  11      239.24      206.09      8.45 o 
  -2   7  11     1355.02     1283.07     21.86 o 
  -1   7  11      309.66      305.20      9.86 o 
   0   7  11      792.65      795.55     15.36 o 
   1   7  11       77.49       79.31      4.12 o 
   2   7  11     1143.23     1161.25     16.62 o 
   3   7  11       34.51       28.27      3.05 o 
   4   7  11      639.55      612.32     11.19 o 
   5   7  11      480.08      502.04     10.20 o 
   6   7  11      153.05      149.14      6.22 o 
   7   7  11        0.39       -0.66      2.24 o 
   8   7  11       43.58       35.99      3.79 o 
   9   7  11       33.40       32.37      3.78 o 
  10   7  11        1.62        2.76      4.19 o 
  11   7  11      417.23      388.54     12.07 o 
  12   7  11       93.91       92.73      8.45 o 
 -14   8  11       63.40       61.95      6.35 o 
 -13   8  11        0.55        5.65      3.87 o 
 -12   8  11     1165.06     1173.36     36.20 o 
 -11   8  11        2.77        7.80      3.14 o 
 -10   8  11       17.03       16.77      3.27 o 
  -9   8  11       48.76       44.13      3.85 o 
  -8   8  11      103.94      104.48      5.28 o 
  -7   8  11       28.40       30.52      3.19 o 
  -6   8  11      939.22      870.27     15.12 o 
  -5   8  11       45.77       39.20      3.80 o 
  -4   8  11      657.56      557.07     12.87 o 
  -3   8  11      650.11      609.27     13.56 o 
  -2   8  11      273.89      272.99      8.70 o 
  -1   8  11       10.58        9.96      3.02 o 
   0   8  11      262.39      301.68      8.14 o 
   1   8  11        4.55        2.70      2.45 o 
   2   8  11        8.13        6.83      2.48 o 
   3   8  11     1035.82     1002.74     15.60 o 
   4   8  11      113.69      121.15      5.64 o 
   5   8  11       19.74       20.33      3.31 o 
   6   8  11        6.12        3.71      2.77 o 
   7   8  11       66.99       70.18      4.86 o 
   8   8  11       48.02       46.84      5.76 o 
   9   8  11      361.29      349.78      9.01 o 
  10   8  11      186.17      188.79      7.32 o 
  11   8  11      156.18      152.99     10.27 o 
 -13   9  11        1.94       -0.68      3.95 o 
 -12   9  11      149.87      125.99      8.07 o 
 -11   9  11       79.01       88.14      6.94 o 
 -10   9  11      707.68      676.97     22.49 o 
  -9   9  11       47.40       46.92      4.23 o 
  -8   9  11      127.90      122.37      6.93 o 
  -7   9  11      214.30      210.70      8.68 o 
  -6   9  11        2.47        2.87      2.43 o 
  -5   9  11       38.31       41.21      4.53 o 
  -4   9  11      357.44      363.95     10.53 o 
  -3   9  11        4.51        1.23      3.77 o 
  -2   9  11      129.41      113.24      6.55 o 
  -1   9  11      965.37      948.03     27.21 o 
   0   9  11      161.26      156.77      6.59 o 
   1   9  11        0.26        0.36      2.45 o 
   2   9  11     1113.73     1164.55     23.49 o 
   3   9  11       40.64       46.38      4.35 o 
   4   9  11        0.29        6.01      2.65 o 
   5   9  11      427.02      427.95      9.97 o 
   6   9  11       50.72       53.98      4.56 o 
   7   9  11       29.25       32.85      3.95 o 
   8   9  11      470.02      471.54     13.13 o 
   9   9  11       17.64       17.32      4.36 o 
  10   9  11       44.50       51.58      5.22 o 
 -11  10  11        0.02        7.16      4.40 o 
 -10  10  11        4.78        8.18      3.94 o 
  -9  10  11     1605.45     1594.96     56.06 o 
  -8  10  11       57.78       59.75      4.68 o 
  -7  10  11       30.62       37.78      3.93 o 
  -6  10  11      474.82      449.09     11.12 o 
  -5  10  11        0.23       -2.11      3.10 o 
  -4  10  11        2.68        1.72      3.92 o 
  -3  10  11     1036.50     1017.00     20.12 o 
  -2  10  11       39.51       47.85      5.91 o 
  -1  10  11       41.40       50.02      4.80 o 
   0  10  11     1592.05     1646.75     31.28 o 
   1  10  11        1.63        3.03      3.08 o 
   2  10  11      154.46      149.79      7.13 o 
   3  10  11       69.96       74.00      5.54 o 
   4  10  11        0.07        0.62      3.19 o 
   5  10  11      187.05      196.61      7.38 o 
   6  10  11      475.94      475.49     11.10 o 
   7  10  11      101.49      101.61      6.66 o 
   8  10  11       36.78       35.97      5.79 o 
  -9  11  11       98.66       98.69      8.78 o 
  -8  11  11       34.61       34.37      5.08 o 
  -7  11  11     1268.00     1278.68     42.88 o 
  -6  11  11       81.12       69.06      5.59 o 
  -5  11  11       47.39       48.32      5.39 o 
  -4  11  11      321.21      312.57     10.57 o 
  -3  11  11        0.13       -4.25      4.25 o 
  -2  11  11      135.51      146.96      9.61 o 
  -1  11  11     1097.45     1081.25     19.25 o 
   0  11  11       22.54       22.50      3.95 o 
   1  11  11       68.00       73.28      5.63 o 
   2  11  11     1672.84     1719.83     29.30 o 
   3  11  11      207.40      198.90     10.79 o 
   4  11  11      446.27      429.42     11.63 o 
   5  11  11       84.96       77.06      6.17 o 
   6  11  11       41.67       38.00      7.17 o 
  -7  12  11        2.68       20.62     11.99 o 
  -6  12  11      225.80      224.46      9.57 o 
  -5  12  11       35.82       39.42      5.25 o 
  -4  12  11        6.29        0.74      4.31 o 
  -3  12  11      783.42      752.84     28.39 o 
  -2  12  11       90.10       83.44      7.19 o 
  -1  12  11        0.51        1.86      3.35 o 
   0  12  11     1327.49     1406.88     23.68 o 
   1  12  11       44.00       39.70      5.06 o 
   2  12  11      614.89      624.63     14.31 o 
   3  12  11       28.01       27.64      4.67 o 
   4  12  11       30.18       34.19      5.50 o 
 -17   0  12      256.46      263.99     12.53 o 
 -16   0  12      157.64      144.31      6.94 o 
 -15   0  12      678.16      841.08     15.46 o 
 -14   0  12     1260.45     1350.44     20.96 o 
 -13   0  12     6542.20     6864.40     82.54 o 
 -12   0  12     4763.31     4672.94     57.65 o 
 -11   0  12       45.26       50.88      3.85 o 
 -10   0  12      116.89      115.52      6.14 o 
  -9   0  12     2584.89     2480.06     31.98 o 
  -8   0  12      163.87      171.10      5.40 o 
  -7   0  12     2477.48     2538.19     28.91 o 
  -6   0  12     1488.07     1388.92     18.24 o 
  -5   0  12     2275.91     2258.06     27.71 o 
  -4   0  12    10782.22    11167.24    115.82 o 
  -3   0  12     7047.60     7218.13     75.82 o 
  -2   0  12     2536.60     2692.42     27.87 o 
  -1   0  12      239.10      262.28      5.30 o 
   0   0  12     2137.54     2030.19     21.70 o 
   1   0  12       21.33       28.08      2.15 o 
   2   0  12     3745.13     3836.26     59.26 o 
   3   0  12     2698.51     2679.59     32.87 o 
   4   0  12     1146.49     1233.14     17.31 o 
   5   0  12        0.15       58.77      5.90 o 
   6   0  12        8.22        6.56      2.88 o 
   7   0  12      803.08      976.09     30.78 o 
   8   0  12      161.20      120.06      6.65 o 
   9   0  12      595.61      548.64     10.90 o 
  10   0  12     3580.01     3544.93     51.37 o 
  11   0  12       43.33       40.50      5.36 o 
  12   0  12       79.09       67.93      6.59 o 
  13   0  12     1233.19     1285.90     27.82 o 
  14   0  12     2111.49     2193.84     41.17 o 
 -17   1  12        5.23        0.50      3.77 o 
 -16   1  12        7.74        5.07      2.95 o 
 -15   1  12        1.82       -1.95      2.33 o 
 -14   1  12        4.16        4.93      2.26 o 
 -13   1  12        0.20        0.15      2.24 o 
 -12   1  12        0.00        0.76      1.85 o 
 -11   1  12        8.51       10.07      1.93 o 
 -10   1  12        4.07        3.59      1.61 o 
  -9   1  12        0.63       -1.26      1.26 o 
  -8   1  12        0.42        2.39      1.31 o 
  -7   1  12        4.71        2.91      1.56 o 
  -6   1  12        9.51        8.68      1.36 o 
  -5   1  12        4.48        2.69      1.00 o 
  -4   1  12        1.29        1.10      0.84 o 
  -3   1  12        0.04       -0.29      0.76 o 
  -2   1  12        1.27       -0.86      0.86 o 
  -1   1  12        0.93       -0.67      0.67 o 
   0   1  12        0.03       -0.09      0.84 o 
   1   1  12        0.09        1.07      0.75 o 
   2   1  12        1.54       -0.33      0.98 o 
   3   1  12        1.49        1.18      1.18 o 
   4   1  12        0.19        2.44      1.53 o 
   5   1  12        0.28        2.00      1.68 o 
   6   1  12        0.87       -1.15      1.99 o 
   7   1  12        1.10       -0.50      1.97 o 
   8   1  12        3.72        4.38      2.32 o 
   9   1  12        0.19       -2.26      2.26 o 
  10   1  12        0.85       -1.88      2.82 o 
  11   1  12       16.05       16.60      3.54 o 
  12   1  12        1.86       -3.88      3.88 o 
  13   1  12        0.03       -2.70      4.28 o 
  14   1  12        0.19        0.25      3.62 o 
 -17   2  12      376.44      353.31     10.29 o 
 -16   2  12       93.15      103.28      5.79 o 
 -15   2  12      903.10      934.03     14.36 o 
 -14   2  12      851.60      847.24     12.49 o 
 -13   2  12     2366.52     2513.09     27.32 o 
 -12   2  12     3071.37     3126.70     44.94 o 
 -11   2  12      518.33      540.63      8.02 o 
 -10   2  12     2400.93     2444.06     27.53 o 
  -9   2  12     3635.83     3634.83     33.35 o 
  -8   2  12        3.96       11.13      2.13 o 
  -7   2  12     1200.83     1105.69     10.62 o 
  -6   2  12     5103.77     4984.31     39.62 o 
  -5   2  12       12.56        7.52      1.32 o 
  -4   2  12     5742.91     6049.33     52.31 o 
  -3   2  12     8866.60     8997.71     72.99 o 
  -2   2  12       24.62       37.20      3.64 o 
  -1   2  12     1891.26     1831.43     16.77 o 
   0   2  12    11470.04    11381.63     91.91 o 
   1   2  12      148.53      130.84      3.91 o 
   2   2  12     1271.17     1286.98     12.68 o 
   3   2  12     7111.27     7652.70     63.29 o 
   4   2  12     3013.94     3238.18     30.40 o 
   5   2  12      620.90      853.15      9.61 o 
   6   2  12      412.30      431.56      7.05 o 
   7   2  12      433.17      447.78      7.99 o 
   8   2  12      401.91      436.99      7.74 o 
   9   2  12     1680.30     1658.65     18.98 o 
  10   2  12     3471.68     3573.84     36.12 o 
  11   2  12      581.36      609.26     13.20 o 
  12   2  12       85.23       96.10      5.35 o 
  13   2  12      643.27      669.65     15.04 o 
  14   2  12      914.76      907.81     20.16 o 
 -17   3  12        2.18       -1.92      4.64 o 
 -16   3  12        4.77        5.61      3.34 o 
 -15   3  12        4.49        0.35      2.78 o 
 -14   3  12        6.68        1.62      2.55 o 
 -13   3  12        5.91        3.29      2.53 o 
 -12   3  12        3.92        2.65      2.24 o 
 -11   3  12        0.00       -0.83      1.67 o 
 -10   3  12       21.95       25.72      2.21 o 
  -9   3  12        0.82       -0.89      1.50 o 
  -8   3  12        1.66        1.32      1.46 o 
  -7   3  12        3.44        2.23      1.39 o 
  -6   3  12        0.57       -0.78      1.51 o 
  -5   3  12        0.44        2.01      1.30 o 
  -4   3  12       26.02       29.76      1.91 o 
  -3   3  12        6.30        5.84      1.49 o 
  -2   3  12       13.48       17.08      1.84 o 
  -1   3  12        0.56       -1.14      1.50 o 
   0   3  12        0.76        1.48      1.42 o 
   1   3  12        2.03        4.26      1.55 o 
   2   3  12       10.38        8.00      1.83 o 
   3   3  12        3.29        2.22      1.68 o 
   4   3  12        0.17       -0.93      1.55 o 
   5   3  12        0.33        0.41      1.63 o 
   6   3  12        2.54        2.81      2.07 o 
   7   3  12        0.03       -1.52      2.48 o 
   8   3  12        0.01       -1.78      2.42 o 
   9   3  12        0.07       -1.87      2.53 o 
  10   3  12        3.22        3.42      3.27 o 
  11   3  12       12.24       17.72      3.74 o 
  12   3  12        0.02       -3.86      3.86 o 
  13   3  12        0.01       -2.28      5.59 o 
  14   3  12        0.28       -1.12      8.10 o 
 -17   4  12      398.73      384.68     13.27 o 
 -16   4  12      490.44      474.85     13.33 o 
 -15   4  12     1180.06     1171.35     22.92 o 
 -14   4  12      898.12      831.61     15.77 o 
 -13   4  12      614.99      621.08     11.86 o 
 -12   4  12     1413.52     1461.43     28.01 o 
 -11   4  12      960.87      949.76     18.52 o 
 -10   4  12     4797.22     4796.60     61.08 o 
  -9   4  12     5409.47     5413.57     54.82 o 
  -8   4  12      699.88      689.20     14.05 o 
  -7   4  12      599.26      542.49      8.05 o 
  -6   4  12     4256.62     4172.69     40.14 o 
  -5   4  12      563.35      534.94     10.19 o 
  -4   4  12     2781.72     2712.87     29.04 o 
  -3   4  12     9256.25     8927.16    235.35 o 
  -2   4  12      520.81      483.68      9.98 o 
  -1   4  12     3647.71     3582.88     39.75 o 
   0   4  12    21722.86    21880.48    195.96 o 
   1   4  12     1716.43     1693.96     18.26 o 
   2   4  12     6591.84     6575.09     72.36 o 
   3   4  12     4132.53     4417.04     61.20 o 
   4   4  12     1694.64     1806.20     21.12 o 
   5   4  12      729.18      783.02     11.46 o 
   6   4  12     3494.62     3337.54     37.12 o 
   7   4  12     1134.32     1143.55     16.50 o 
   8   4  12      614.81      591.90     11.94 o 
   9   4  12     1773.57     1815.81     24.28 o 
  10   4  12     2247.38     2224.32     28.81 o 
  11   4  12     1606.48     1692.03     23.74 o 
  12   4  12       38.63       34.70      4.65 o 
  13   4  12      313.83      298.22     11.15 o 
 -16   5  12        4.82       12.01      6.57 o 
 -15   5  12        3.75        1.89      4.07 o 
 -14   5  12        6.56        2.93      3.22 o 
 -13   5  12        0.46        0.98      2.48 o 
 -12   5  12        0.41       -0.59      2.11 o 
 -11   5  12        6.58        6.15      2.23 o 
 -10   5  12        1.49        0.97      1.93 o 
  -9   5  12        1.71        6.94      2.02 o 
  -8   5  12       19.60       19.56      2.48 o 
  -7   5  12       14.93       14.55      2.21 o 
  -6   5  12        0.02        0.28      1.69 o 
  -5   5  12       50.56       45.67      3.15 o 
  -4   5  12        1.22        2.37      1.87 o 
  -3   5  12        0.01       -0.75      1.75 o 
  -2   5  12       88.93       81.12      4.21 o 
  -1   5  12        1.83        4.17      1.96 o 
   0   5  12       15.20       18.54      2.13 o 
   1   5  12       13.77       19.45      2.26 o 
   2   5  12       17.73       17.69      2.74 o 
   3   5  12        3.49        1.94      1.85 o 
   4   5  12       26.71       26.05      2.62 o 
   5   5  12        0.01       -0.29      2.01 o 
   6   5  12        3.73        3.69      2.47 o 
   7   5  12        0.00        1.03      2.43 o 
   8   5  12        0.52        4.07      3.91 o 
   9   5  12       10.18       12.26      3.82 o 
  10   5  12        0.01        7.22      3.77 o 
  11   5  12        0.76       -0.97      3.64 o 
  12   5  12        3.12        2.47      3.87 o 
  13   5  12        1.17       -3.19      4.30 o 
 -15   6  12      380.74      387.43     12.73 o 
 -14   6  12      747.95      739.36     15.64 o 
 -13   6  12     1169.31     1220.26     30.03 o 
 -12   6  12     1939.72     1947.50     35.46 o 
 -11   6  12       91.74       83.44      4.45 o 
 -10   6  12      119.76      135.75      7.52 o 
  -9   6  12     2006.48     2002.31     62.55 o 
  -8   6  12      154.31      150.01      5.47 o 
  -7   6  12      822.40      776.98     17.78 o 
  -6   6  12      624.65      597.89     10.66 o 
  -5   6  12      206.61      216.07      7.30 o 
  -4   6  12     1449.41     1285.03     24.14 o 
  -3   6  12     3333.95     3188.56     45.81 o 
  -2   6  12       50.55       71.32      4.84 o 
  -1   6  12       47.41       50.85      4.45 o 
   0   6  12     4523.81     4619.04     44.52 o 
   1   6  12      557.61      526.04      8.58 o 
   2   6  12      213.91      229.74      6.63 o 
   3   6  12      554.52      559.66      9.24 o 
   4   6  12      129.73      132.96      4.89 o 
   5   6  12      206.62      211.62      5.88 o 
   6   6  12     1525.85     1492.02     20.34 o 
   7   6  12     1754.72     1746.35     25.96 o 
   8   6  12      416.79      420.00     11.21 o 
   9   6  12      194.95      200.08      8.62 o 
  10   6  12      858.11      829.55     16.35 o 
  11   6  12      409.12      391.50     11.97 o 
  12   6  12        6.39        3.17      4.40 o 
 -15   7  12        0.06        2.91      4.09 o 
 -14   7  12       51.85       58.45      4.77 o 
 -13   7  12        1.69        7.14      3.81 o 
 -12   7  12        0.39       -2.45      2.69 o 
 -11   7  12       48.77       50.43      4.24 o 
 -10   7  12       11.96        8.91      2.60 o 
  -9   7  12        0.98        3.55      2.28 o 
  -8   7  12       39.94       40.52      3.54 o 
  -7   7  12       11.44        8.83      2.55 o 
  -6   7  12       10.48        9.03      2.41 o 
  -5   7  12       83.28       82.85      4.94 o 
  -4   7  12        6.21        9.74      2.97 o 
  -3   7  12        0.05        1.40      2.49 o 
  -2   7  12       91.50       85.46      5.42 o 
  -1   7  12       18.58       21.54      3.40 o 
   0   7  12        1.01        3.34      2.17 o 
   1   7  12       27.57       32.23      3.02 o 
   2   7  12        0.01        0.09      1.94 o 
   3   7  12        2.33        3.57      2.35 o 
   4   7  12       23.43       29.94      3.38 o 
   5   7  12        2.96        6.33      2.33 o 
   6   7  12       13.33       15.94      2.82 o 
   7   7  12        1.88        2.99      2.44 o 
   8   7  12        0.72       -0.02      2.66 o 
   9   7  12       35.20       35.57      4.11 o 
  10   7  12        0.44       -2.96      3.89 o 
  11   7  12        1.59       -1.66      4.40 o 
 -14   8  12       32.56       36.92      5.85 o 
 -13   8  12      593.47      549.14     21.39 o 
 -12   8  12     2292.69     2254.60     86.75 o 
 -11   8  12      496.37      516.37     21.54 o 
 -10   8  12       50.64       65.98      4.63 o 
  -9   8  12       21.00       23.93      3.29 o 
  -8   8  12      105.14      108.32      5.50 o 
  -7   8  12      226.69      217.43      6.64 o 
  -6   8  12      132.54      146.27      5.67 o 
  -5   8  12      160.52      169.48      7.78 o 
  -4   8  12      921.44      774.22     16.06 o 
  -3   8  12     1742.79     1585.43     26.56 o 
  -2   8  12        7.07        9.91      3.20 o 
  -1   8  12       18.68       16.42      4.02 o 
   0   8  12      136.84      158.82      6.30 o 
   1   8  12       10.36       13.57      2.99 o 
   2   8  12      396.50      368.42      9.48 o 
   3   8  12      779.47      806.48     13.64 o 
   4   8  12      140.58      146.71      6.27 o 
   5   8  12      127.80      143.60      6.25 o 
   6   8  12       83.42       69.25      4.89 o 
   7   8  12      545.01      524.75     11.21 o 
   8   8  12      485.34      506.63     12.41 o 
   9   8  12        7.91        0.68      3.29 o 
  10   8  12      259.56      278.83     10.59 o 
 -12   9  12        5.04        3.71      3.79 o 
 -11   9  12       99.19      102.21      7.41 o 
 -10   9  12       52.92       56.96      5.13 o 
  -9   9  12       21.34       21.35      3.76 o 
  -8   9  12       66.77       76.88      4.97 o 
  -7   9  12       17.19       22.14      3.21 o 
  -6   9  12        1.42       -1.45      2.23 o 
  -5   9  12       80.06       72.49      5.67 o 
  -4   9  12       45.66       45.63      4.75 o 
  -3   9  12        9.63       15.69      3.66 o 
  -2   9  12      133.99      139.56      8.69 o 
  -1   9  12       31.96       25.00      3.68 o 
   0   9  12        0.20        0.49      2.52 o 
   1   9  12       66.08       64.17      4.91 o 
   2   9  12       12.62       13.55      3.38 o 
   3   9  12       24.46       30.15      4.09 o 
   4   9  12        2.06        1.22      2.76 o 
   5   9  12        0.75        0.58      2.97 o 
   6   9  12        4.97        4.00      3.18 o 
   7   9  12       11.11       11.82      3.67 o 
   8   9  12        0.35        5.54      3.82 o 
   9   9  12       56.78       62.92      8.26 o 
 -11  10  12      564.94      549.26     21.63 o 
 -10  10  12      492.71      502.40     17.83 o 
  -9  10  12      172.72      180.85      9.06 o 
  -8  10  12       54.51       49.81      4.56 o 
  -7  10  12       90.82       86.72      5.88 o 
  -6  10  12       53.92       69.49      6.00 o 
  -5  10  12        1.03       -0.73      3.51 o 
  -4  10  12      103.97      101.89      8.94 o 
  -3  10  12      966.92      931.12     22.41 o 
  -2  10  12      241.83      240.61     18.55 o 
  -1  10  12      155.57      166.33     11.65 o 
   0  10  12     1529.62     1543.45     24.55 o 
   1  10  12      225.14      231.05      8.15 o 
   2  10  12      315.35      319.18      9.58 o 
   3  10  12      215.37      220.39      8.23 o 
   4  10  12        0.41        3.76      3.40 o 
   5  10  12       21.03       28.06      4.58 o 
   6  10  12      799.42      794.19     15.01 o 
   7  10  12      630.92      635.30     14.36 o 
   8  10  12       92.03      110.47      9.00 o 
  -9  11  12       19.55       25.68      4.88 o 
  -8  11  12      146.03      133.40      8.34 o 
  -7  11  12       33.24       43.31      7.03 o 
  -6  11  12       22.92       26.02      5.19 o 
  -5  11  12      154.13      142.15      8.22 o 
  -4  11  12        9.23       12.71      4.46 o 
  -3  11  12        5.38        2.04      4.18 o 
  -2  11  12      295.53      285.35      9.86 o 
  -1  11  12        5.37       13.66      3.62 o 
   0  11  12      137.00      149.82      7.55 o 
   1  11  12      143.28      152.68      9.67 o 
   2  11  12       93.04       89.47      6.28 o 
   3  11  12       35.35       29.42      4.57 o 
   4  11  12        5.95        2.18      3.60 o 
   5  11  12        0.01       -1.07      3.57 o 
   6  11  12       37.95       22.07      5.63 o 
  -6  12  12        0.55       11.58      4.57 o 
  -5  12  12        2.20        6.41      4.52 o 
  -4  12  12        0.11       -2.06      4.61 o 
  -3  12  12      223.98      230.62     11.68 o 
  -2  12  12      106.42      105.39      6.71 o 
  -1  12  12       45.61       50.48      5.21 o 
   0  12  12     1482.73     1510.57     25.21 o 
   1  12  12      428.13      419.42     12.39 o 
   2  12  12       96.63      113.05      8.77 o 
   3  12  12        8.93       14.98     10.68 o 
 -17   1  13        0.65       -4.32      4.32 o 
 -16   1  13      115.12      110.66      5.93 o 
 -15   1  13       11.94       11.80      3.04 o 
 -14   1  13       84.73       85.28      3.75 o 
 -13   1  13        0.74       -0.41      2.03 o 
 -12   1  13       69.72       68.78      3.17 o 
 -11   1  13       66.22       63.93      3.00 o 
 -10   1  13      365.40      370.72      5.85 o 
  -9   1  13       66.00       61.27      2.64 o 
  -8   1  13       34.56       38.40      2.04 o 
  -7   1  13        0.01        0.21      1.26 o 
  -6   1  13       75.49       76.27      2.55 o 
  -5   1  13      723.32      727.71      7.92 o 
  -4   1  13      400.29      413.91      5.40 o 
  -3   1  13      159.31      173.76      3.18 o 
  -2   1  13      159.31      166.84      3.51 o 
  -1   1  13      116.69      124.69      2.87 o 
   0   1  13      190.09      199.00      3.61 o 
   1   1  13      127.28      126.99      3.41 o 
   2   1  13      191.83      190.11      4.73 o 
   3   1  13        7.06        7.12      1.61 o 
   4   1  13       82.03       86.03      2.84 o 
   5   1  13        0.01       -1.91      1.91 o 
   6   1  13       28.05       24.50      2.67 o 
   7   1  13       77.61       73.80      3.48 o 
   8   1  13        9.11        5.14      2.55 o 
   9   1  13        0.95       -1.76      2.95 o 
  10   1  13        0.25       -3.23      3.23 o 
  11   1  13      182.75      182.48      5.74 o 
  12   1  13       11.89        8.46      4.79 o 
  13   1  13       11.70        6.81      5.10 o 
 -17   2  13       44.34       46.04      5.13 o 
 -16   2  13        0.41       -2.79      2.79 o 
 -15   2  13        4.82        0.75      3.19 o 
 -14   2  13      108.79      107.63      4.89 o 
 -13   2  13      160.43      165.53      5.53 o 
 -12   2  13      535.54      529.76      8.91 o 
 -11   2  13       73.94       73.91      3.44 o 
 -10   2  13        8.35        8.26      1.92 o 
  -9   2  13       86.97       83.90      2.91 o 
  -8   2  13        3.75        3.49      1.41 o 
  -7   2  13       67.34       62.12      3.51 o 
  -6   2  13      719.37      685.79      8.57 o 
  -5   2  13       78.92       70.07      2.77 o 
  -4   2  13      173.54      182.54      3.68 o 
  -3   2  13      220.39      217.97      3.94 o 
  -2   2  13       26.32       28.77      2.27 o 
  -1   2  13       34.30       33.17      2.09 o 
   0   2  13      106.84      106.43      3.11 o 
   1   2  13      100.56       93.40      3.84 o 
   2   2  13       19.94       18.11      1.96 o 
   3   2  13      144.25      148.33      4.57 o 
   4   2  13      287.64      295.47      5.96 o 
   5   2  13      340.90      334.81      6.13 o 
   6   2  13        0.86        1.00      2.46 o 
   7   2  13       96.33       95.74      4.64 o 
   8   2  13        0.84       -2.29      2.45 o 
   9   2  13       40.86       41.83      3.70 o 
  10   2  13      296.53      311.44      7.52 o 
  11   2  13       55.55       56.60      4.74 o 
  12   2  13        5.01        4.17      3.65 o 
  13   2  13      158.26      127.25      8.31 o 
 -17   3  13       55.65       59.15      6.20 o 
 -16   3  13      291.10      299.60      9.54 o 
 -15   3  13      213.79      212.43      7.36 o 
 -14   3  13       13.49       10.59      3.40 o 
 -13   3  13        5.52        0.53      2.55 o 
 -12   3  13      300.98      306.61      7.36 o 
 -11   3  13      130.00      126.02      4.58 o 
 -10   3  13      353.95      350.40      6.28 o 
  -9   3  13       87.19       85.61      3.39 o 
  -8   3  13      254.35      242.96      4.89 o 
  -7   3  13      189.40      185.81      4.27 o 
  -6   3  13      204.00      203.31      5.01 o 
  -5   3  13      302.19      319.18      5.68 o 
  -4   3  13      351.82      356.57      6.00 o 
  -3   3  13      394.63      405.04      6.44 o 
  -2   3  13        2.07        2.85      1.71 o 
  -1   3  13      265.03      259.30      4.56 o 
   0   3  13      381.06      386.35      6.80 o 
   1   3  13      273.42      281.11      4.82 o 
   2   3  13      795.34      820.72      9.71 o 
   3   3  13      142.47      150.94      4.54 o 
   4   3  13      137.17      141.90      4.80 o 
   5   3  13       47.58       49.23      3.11 o 
   6   3  13       67.52       61.76      3.57 o 
   7   3  13        0.03        1.63      2.52 o 
   8   3  13      431.70      441.27      8.33 o 
   9   3  13       28.93       27.35      3.57 o 
  10   3  13        6.47        8.55      3.59 o 
  11   3  13      213.02      213.41      8.31 o 
  12   3  13        2.22        3.91      4.37 o 
  13   3  13        2.81       -3.37      4.30 o 
 -16   4  13       44.03       48.87      5.99 o 
 -15   4  13       77.58       69.68      6.19 o 
 -14   4  13      128.93      122.64      6.75 o 
 -13   4  13      461.11      463.68     10.23 o 
 -12   4  13       68.54       62.33      4.06 o 
 -11   4  13       71.77       66.15      3.66 o 
 -10   4  13      385.10      413.01      7.52 o 
  -9   4  13      167.52      160.00      4.71 o 
  -8   4  13       60.01       53.39      3.12 o 
  -7   4  13      319.39      313.66      6.02 o 
  -6   4  13      236.46      206.30      5.17 o 
  -5   4  13      125.36      105.14      4.32 o 
  -4   4  13     1456.11     1414.86     17.15 o 
  -3   4  13        1.60        0.65      2.01 o 
  -2   4  13      152.75      149.58      5.48 o 
  -1   4  13      123.29      134.91      4.21 o 
   0   4  13     1356.28     1370.76     15.52 o 
   1   4  13     1718.46     1708.42     20.97 o 
   2   4  13      201.69      218.89      5.26 o 
   3   4  13        7.33        9.50      2.08 o 
   4   4  13        1.02        2.05      2.02 o 
   5   4  13        4.78        5.80      2.32 o 
   6   4  13      174.26      173.09      6.65 o 
   7   4  13      394.65      381.91      8.42 o 
   8   4  13       13.15       12.36      3.56 o 
   9   4  13        4.35       12.44      4.98 o 
  10   4  13      188.91      185.26      7.00 o 
  11   4  13      120.58      107.92      6.00 o 
  12   4  13        1.23       -1.76      3.53 o 
  13   4  13      115.09      102.09      9.28 o 
 -16   5  13        0.35        5.47      4.12 o 
 -15   5  13      472.25      490.02     13.45 o 
 -14   5  13       40.76       47.10      4.83 o 
 -13   5  13        9.50       12.92      3.09 o 
 -12   5  13       55.16       55.84      3.65 o 
 -11   5  13       60.13       59.68      3.59 o 
 -10   5  13       57.09       58.74      3.47 o 
  -9   5  13       49.45       48.31      3.16 o 
  -8   5  13       61.89       60.92      3.52 o 
  -7   5  13       93.68       79.27      3.86 o 
  -6   5  13      845.68      786.20     15.47 o 
  -5   5  13        6.07        2.84      2.01 o 
  -4   5  13       99.17       87.17      4.11 o 
  -3   5  13      367.84      350.09      8.06 o 
  -2   5  13       36.50       38.28      3.43 o 
  -1   5  13      759.67      765.23     12.93 o 
   0   5  13      224.30      233.94      5.18 o 
   1   5  13      106.93      118.84      4.22 o 
   2   5  13      990.75     1026.03     13.69 o 
   3   5  13      313.20      334.14     10.58 o 
   4   5  13       72.42       70.03      3.77 o 
   5   5  13      298.60      309.38      7.06 o 
   6   5  13      429.51      419.12      8.88 o 
   7   5  13      125.57      129.70      5.32 o 
   8   5  13      924.01      948.32     18.84 o 
   9   5  13      232.24      241.48     14.04 o 
  10   5  13        0.70        3.70      3.56 o 
  11   5  13       58.58       55.73      5.28 o 
  12   5  13       48.06       46.69      5.28 o 
 -15   6  13       60.82       66.19      6.44 o 
 -14   6  13        2.07        7.80      4.16 o 
 -13   6  13      522.66      526.23     14.20 o 
 -12   6  13       52.89       58.04      3.85 o 
 -11   6  13        1.43        4.39      2.39 o 
 -10   6  13      477.52      477.91      9.14 o 
  -9   6  13       46.73       41.86      3.32 o 
  -8   6  13       16.23       12.97      2.47 o 
  -7   6  13      291.50      298.51      8.23 o 
  -6   6  13      279.81      264.90      7.68 o 
  -5   6  13       16.62       12.39      2.78 o 
  -4   6  13     1633.19     1474.96     22.19 o 
  -3   6  13        6.02        9.37      2.68 o 
  -2   6  13       33.90       35.65      3.48 o 
  -1   6  13       60.80       63.91      5.32 o 
   0   6  13      653.64      676.25     11.23 o 
   1   6  13      189.53      189.76      5.12 o 
   2   6  13      226.83      233.74      5.74 o 
   3   6  13       46.81       42.83      3.20 o 
   4   6  13      116.68      122.76      4.85 o 
   5   6  13        2.67       -0.11      2.18 o 
   6   6  13        0.02       -2.34      2.34 o 
   7   6  13       19.93       14.61      3.07 o 
   8   6  13        0.11       -2.84      2.84 o 
   9   6  13       22.97       33.08      4.95 o 
  10   6  13      105.60      105.20      7.61 o 
  11   6  13       29.46       23.52      5.08 o 
 -14   7  13       55.75       60.37      5.78 o 
 -13   7  13       38.74       40.29      5.22 o 
 -12   7  13        6.37        5.28      3.05 o 
 -11   7  13      149.52      161.46      6.51 o 
 -10   7  13        6.04        3.00      2.40 o 
  -9   7  13      168.62      155.97      6.01 o 
  -8   7  13       24.63       30.01      3.31 o 
  -7   7  13       48.84       42.23      3.63 o 
  -6   7  13       81.65       69.76      4.80 o 
  -5   7  13      356.92      373.27     12.34 o 
  -4   7  13      745.56      690.98     14.84 o 
  -3   7  13      172.63      164.87      7.26 o 
  -2   7  13      161.43      152.49     11.13 o 
  -1   7  13        7.59        3.91      2.53 o 
   0   7  13       54.24       57.35      4.31 o 
   1   7  13       97.83      101.35      5.38 o 
   2   7  13     1333.97     1330.59     18.96 o 
   3   7  13        7.62        7.46      2.55 o 
   4   7  13      227.41      223.81      6.20 o 
   5   7  13      143.19      145.18      5.37 o 
   6   7  13        9.64        6.29      2.64 o 
   7   7  13       19.11       15.19      3.06 o 
   8   7  13      451.45      483.79     13.83 o 
   9   7  13      167.43      138.82      9.01 o 
  10   7  13        5.91        9.21      4.32 o 
  11   7  13      545.66      559.31     17.20 o 
 -13   8  13      671.31      668.88     27.74 o 
 -12   8  13      314.49      329.69     11.87 o 
 -11   8  13      141.02      131.96      8.83 o 
 -10   8  13       25.87       23.60      3.45 o 
  -9   8  13      159.05      158.72      6.35 o 
  -8   8  13        9.74        8.26      2.75 o 
  -7   8  13       62.50       59.27      4.29 o 
  -6   8  13      560.19      534.26     11.85 o 
  -5   8  13        7.43       10.93      3.32 o 
  -4   8  13      721.21      657.89     17.23 o 
  -3   8  13      388.31      395.48     10.89 o 
  -2   8  13       18.26       13.67      4.80 o 
  -1   8  13        9.52       10.53      4.22 o 
   0   8  13      243.42      272.04      8.16 o 
   1   8  13        0.70        5.15      2.78 o 
   2   8  13      115.22      119.47      6.57 o 
   3   8  13      211.33      216.54      7.80 o 
   4   8  13      407.20      397.69     11.65 o 
   5   8  13       32.40       28.56      3.78 o 
   6   8  13        3.42        0.16      2.81 o 
   7   8  13       32.76       31.22      3.64 o 
   8   8  13        9.99       10.90      3.61 o 
   9   8  13        2.06        0.98      3.30 o 
  10   8  13      253.66      242.66     10.35 o 
 -12   9  13      163.22      171.96      9.11 o 
 -11   9  13       97.77      106.02      7.55 o 
 -10   9  13      267.20      272.78     13.76 o 
  -9   9  13       99.89      103.60      5.80 o 
  -8   9  13      315.95      301.89      8.42 o 
  -7   9  13      151.43      160.93      6.54 o 
  -6   9  13      366.21      352.31     10.87 o 
  -5   9  13      305.54      305.54     10.03 o 
  -4   9  13      495.10      484.04     12.71 o 
  -3   9  13       26.14       37.00      4.51 o 
  -2   9  13       25.72       31.89      5.06 o 
  -1   9  13      445.21      455.81     11.39 o 
   0   9  13        0.04        0.46      2.57 o 
   1   9  13       29.27       40.36      4.28 o 
   2   9  13      660.51      656.18     13.86 o 
   3   9  13        0.09        3.31      3.09 o 
   4   9  13       73.42       74.10      5.56 o 
   5   9  13      168.50      157.75      6.79 o 
   6   9  13        0.87        1.45      3.17 o 
   7   9  13       20.86       18.64      4.17 o 
   8   9  13      555.75      591.12     15.48 o 
 -11  10  13       22.61       18.86      8.28 o 
 -10  10  13      117.22      122.40      8.10 o 
  -9  10  13      315.17      314.39     10.76 o 
  -8  10  13      231.76      226.36     11.07 o 
  -7  10  13      194.92      197.47      8.69 o 
  -6  10  13      185.99      178.13      8.48 o 
  -5  10  13       20.68       18.38      4.31 o 
  -4  10  13      435.41      404.41     11.97 o 
  -3  10  13      496.38      502.02     15.62 o 
  -2  10  13       32.54       35.40      4.51 o 
  -1  10  13      326.63      354.50      9.94 o 
   0  10  13      639.97      662.23     14.22 o 
   1  10  13      986.88      980.69     18.25 o 
   2  10  13       40.63       43.06      4.74 o 
   3  10  13       82.80       72.78      5.75 o 
   4  10  13       55.70       64.08      6.03 o 
   5  10  13       82.91       80.90      6.42 o 
   6  10  13      208.31      224.34      9.45 o 
   7  10  13      490.72      489.89     12.64 o 
  -8  11  13      107.50      108.70      9.61 o 
  -7  11  13      391.06      378.55     12.21 o 
  -6  11  13      601.79      565.61     17.35 o 
  -5  11  13       12.94       11.18      4.69 o 
  -4  11  13      202.76      198.61     10.72 o 
  -3  11  13      344.74      353.91     13.52 o 
  -2  11  13      333.46      312.04     10.55 o 
  -1  11  13     2105.45     2071.77     31.49 o 
   0  11  13       10.61       24.58      4.35 o 
   1  11  13        0.16        7.60      3.51 o 
   2  11  13      167.90      164.57      7.98 o 
   3  11  13       76.32       92.60      8.61 o 
   4  11  13       50.32       50.41      5.71 o 
   5  11  13      628.70      633.60     16.69 o 
  -5  12  13       33.84       35.59      7.59 o 
  -4  12  13      212.83      231.92     11.68 o 
  -3  12  13      265.45      272.03     10.23 o 
  -2  12  13      115.85      109.03      6.86 o 
  -1  12  13      797.63      811.35     16.83 o 
   0  12  13      256.15      270.45      9.57 o 
   1  12  13      586.92      592.25     15.52 o 
 -17   0  14       11.81       11.90      7.83 o 
 -16   0  14        0.65       -0.75      3.79 o 
 -15   0  14        3.35        3.03      3.43 o 
 -14   0  14        0.00       -0.05      3.15 o 
 -13   0  14        2.33       -1.09      2.83 o 
 -12   0  14       28.20       24.00      3.49 o 
 -11   0  14       11.83       12.06      2.91 o 
 -10   0  14        3.12        0.67      2.21 o 
  -9   0  14        0.05       20.52     13.43 o 
  -8   0  14        0.08        0.04      1.89 o 
  -7   0  14        0.01       -1.81      1.81 o 
  -6   0  14        2.14        2.20      1.67 o 
  -5   0  14        0.01        0.77      1.60 o 
  -4   0  14        0.03        0.12      1.67 o 
  -3   0  14        0.13        1.55      1.47 o 
  -2   0  14        0.20        2.42      1.65 o 
  -1   0  14        4.03        2.95      1.79 o 
   0   0  14        2.60        3.71      2.53 o 
   1   0  14        0.77       -1.91      1.91 o 
   2   0  14        0.75       -1.65      2.90 o 
   3   0  14        0.21        0.77      2.04 o 
   4   0  14        0.45        3.58      2.70 o 
   5   0  14        7.74        6.05      4.48 o 
   6   0  14        2.14        4.59      2.63 o 
   7   0  14        0.00        4.38      3.79 o 
   8   0  14        3.25        0.32      3.77 o 
   9   0  14        0.56       -0.21      3.76 o 
  10   0  14        4.85       -6.39      6.98 o 
  11   0  14        0.71       -0.64      5.05 o 
  12   0  14        1.89       -1.00      4.76 o 
  13   0  14        3.99       -5.23      8.40 o 
 -17   1  14       11.40        6.25      3.96 o 
 -16   1  14      654.68      662.15     12.00 o 
 -15   1  14     3357.05     3400.46     36.05 o 
 -14   1  14      147.75      163.28      5.27 o 
 -13   1  14      927.11      946.14     13.42 o 
 -12   1  14     1906.29     2023.24     22.87 o 
 -11   1  14      216.78      189.39      5.03 o 
 -10   1  14      122.55      127.03      3.66 o 
  -9   1  14      338.08      336.21      5.46 o 
  -8   1  14     3851.74     3822.48     33.24 o 
  -7   1  14     1072.58     1036.12     10.39 o 
  -6   1  14     9693.75     9985.41     77.47 o 
  -5   1  14      522.79      551.25      6.48 o 
  -4   1  14     1358.07     1373.48     12.06 o 
  -3   1  14        6.21       17.49      1.37 o 
  -2   1  14       58.23       77.97      2.50 o 
  -1   1  14     2150.72     2176.40     18.76 o 
   0   1  14      171.69      214.90      3.96 o 
   1   1  14     1399.53     1543.56     13.95 o 
   2   1  14     4020.88     3565.77     30.70 o 
   3   1  14      484.64      390.21      5.79 o 
   4   1  14     1484.47     1738.76     17.49 o 
   5   1  14      843.52     1016.61     13.32 o 
   6   1  14      320.91      351.19      7.06 o 
   7   1  14     1517.52     1513.62     17.44 o 
   8   1  14     4586.87     4529.02     44.07 o 
   9   1  14      476.85      451.03      9.21 o 
  10   1  14      458.90      447.59      9.82 o 
  11   1  14     4130.83     4139.05     44.92 o 
  12   1  14      115.48      110.42      6.22 o 
  13   1  14       43.60       43.43      5.56 o 
 -17   2  14        3.20        2.55      4.49 o 
 -16   2  14        2.51        0.65      5.45 o 
 -15   2  14        2.29        0.64      2.63 o 
 -14   2  14        0.46       -2.29      2.29 o 
 -13   2  14        0.53        2.83      2.28 o 
 -12   2  14        0.07       -1.75      2.05 o 
 -11   2  14        6.77        4.83      2.01 o 
 -10   2  14        3.50        5.60      2.10 o 
  -9   2  14        1.10        0.48      1.64 o 
  -8   2  14        1.17        0.24      1.53 o 
  -7   2  14        1.77        0.17      1.49 o 
  -6   2  14        0.58        0.29      1.46 o 
  -5   2  14        1.22        1.99      1.44 o 
  -4   2  14        0.16       -0.31      1.31 o 
  -3   2  14        0.09       -1.53      1.53 o 
  -2   2  14        3.20        0.81      2.17 o 
  -1   2  14        1.79        1.55      1.71 o 
   0   2  14        0.44       -1.48      1.48 o 
   1   2  14        4.04        3.68      1.66 o 
   2   2  14        0.14       -0.24      1.61 o 
   3   2  14        0.42       -0.18      1.78 o 
   4   2  14        0.39       -1.50      1.93 o 
   5   2  14        0.32        1.26      2.15 o 
   6   2  14        0.17        1.98      2.57 o 
   7   2  14        0.25       -2.65      2.65 o 
   8   2  14        0.17       -1.35      2.66 o 
   9   2  14        0.34       -0.34      2.80 o 
  10   2  14        0.85        2.29      2.95 o 
  11   2  14        0.01       -1.53      4.13 o 
  12   2  14        0.05       -3.48      3.48 o 
  13   2  14        0.16       -5.10      5.10 o 
 -16   3  14      112.15      124.88      9.85 o 
 -15   3  14      994.45     1046.38     18.88 o 
 -14   3  14       54.28       56.20      4.71 o 
 -13   3  14       72.84       69.78      5.18 o 
 -12   3  14     3660.74     3591.17     42.98 o 
 -11   3  14        0.06       -1.56      2.91 o 
 -10   3  14      411.25      463.24      7.91 o 
  -9   3  14     2051.32     2069.41     22.29 o 
  -8   3  14       77.39       74.13      3.79 o 
  -7   3  14      230.57      191.60      6.25 o 
  -6   3  14     6662.29     6536.66     61.03 o 
  -5   3  14      117.36      113.19      3.72 o 
  -4   3  14     1340.49     1384.69     15.39 o 
  -3   3  14    11765.77    11841.94    107.46 o 
  -2   3  14     3143.23     3150.47     30.56 o 
  -1   3  14    13634.49    13875.13    111.94 o 
   0   3  14      156.93      187.21      4.14 o 
   1   3  14      241.46      250.69      5.25 o 
   2   3  14     1850.20     1869.63     18.69 o 
   3   3  14     1239.19     1294.27     14.06 o 
   4   3  14     1257.88     1338.35     15.45 o 
   5   3  14     6845.48     7038.64     69.60 o 
   6   3  14       90.32      111.05      4.82 o 
   7   3  14     1298.39     1332.31     18.22 o 
   8   3  14     6222.64     6355.24     64.34 o 
   9   3  14      811.63      832.86     14.20 o 
  10   3  14       83.31       96.66      5.64 o 
  11   3  14     2946.15     2806.64     35.36 o 
  12   3  14       75.45       90.78      7.49 o 
 -16   4  14        2.70        1.39      4.36 o 
 -15   4  14        2.32       -1.43      3.83 o 
 -14   4  14        1.29       -1.57      3.14 o 
 -13   4  14       12.96       16.02      3.60 o 
 -12   4  14        4.09        6.15      2.99 o 
 -11   4  14        2.99        3.48      2.23 o 
 -10   4  14        9.84       12.50      2.39 o 
  -9   4  14        0.14       -2.20      2.20 o 
  -8   4  14        0.18       -1.30      1.96 o 
  -7   4  14        3.50        0.69      1.92 o 
  -6   4  14        1.26       -1.22      1.79 o 
  -5   4  14        1.07       -0.55      1.86 o 
  -4   4  14        1.57        4.27      1.96 o 
  -3   4  14       19.98       23.11      2.97 o 
  -2   4  14        1.20        4.02      2.41 o 
  -1   4  14       17.99       19.81      2.19 o 
   0   4  14        9.21        8.36      1.95 o 
   1   4  14        4.87        2.71      1.81 o 
   2   4  14        0.01        0.26      1.74 o 
   3   4  14        8.66        7.96      2.19 o 
   4   4  14        5.54        3.98      2.33 o 
   5   4  14        0.07        0.05      2.28 o 
   6   4  14       11.01       11.54      2.71 o 
   7   4  14        1.85       -3.67      3.67 o 
   8   4  14        3.33        7.00      3.47 o 
   9   4  14        2.48        1.89      3.41 o 
  10   4  14        0.73       -3.03      3.03 o 
  11   4  14        0.05       -4.30      4.30 o 
  12   4  14        0.36       -2.39      3.88 o 
 -16   5  14        5.15       11.11      5.00 o 
 -15   5  14     1338.93     1358.96     25.38 o 
 -14   5  14       12.57       13.01      4.49 o 
 -13   5  14        5.35        5.49      3.19 o 
 -12   5  14     1915.34     1864.87     34.62 o 
 -11   5  14       17.68       18.28      2.70 o 
 -10   5  14      484.89      518.52      9.87 o 
  -9   5  14     1175.47     1219.20     17.19 o 
  -8   5  14      282.12      256.46      6.24 o 
  -7   5  14      376.44      357.56      8.30 o 
  -6   5  14     5399.42     4996.44     56.14 o 
  -5   5  14      240.60      194.79      5.89 o 
  -4   5  14      610.44      610.76     10.58 o 
  -3   5  14     4432.29     4540.62     55.69 o 
  -2   5  14      724.12      675.78     12.21 o 
  -1   5  14     9018.62     9104.96     90.66 o 
   0   5  14      327.49      343.75      6.76 o 
   1   5  14      466.64      481.40      8.34 o 
   2   5  14      723.20      769.62     11.39 o 
   3   5  14      755.95      738.61     11.31 o 
   4   5  14     1091.65     1087.27     16.30 o 
   5   5  14     2542.97     2513.56     28.90 o 
   6   5  14        3.51       11.19      2.59 o 
   7   5  14      432.54      436.09     11.42 o 
   8   5  14     5564.49     5630.61     77.89 o 
   9   5  14       70.19       65.30      5.54 o 
  10   5  14       64.24       60.31      6.19 o 
  11   5  14     1072.91     1066.31     19.16 o 
  12   5  14        1.28       -5.10      5.10 o 
 -15   6  14        0.08        5.06      4.24 o 
 -14   6  14        0.08       -3.61      3.61 o 
 -13   6  14       24.43       29.04      5.98 o 
 -12   6  14        8.12        6.68      2.60 o 
 -11   6  14       24.24       22.78      3.22 o 
 -10   6  14        2.73        6.87      2.43 o 
  -9   6  14        2.42        3.75      2.13 o 
  -8   6  14        3.87        1.49      2.03 o 
  -7   6  14        4.17        2.38      2.28 o 
  -6   6  14       12.91       16.07      2.81 o 
  -5   6  14       13.17       10.66      2.61 o 
  -4   6  14        4.47        5.62      2.64 o 
  -3   6  14       21.18       24.95      3.74 o 
  -2   6  14        2.10        4.15      2.51 o 
  -1   6  14        1.41        1.82      2.10 o 
   0   6  14       18.32       18.37      2.74 o 
   1   6  14        0.13        3.51      2.00 o 
   2   6  14        0.00       -1.45      2.00 o 
   3   6  14       40.48       35.88      3.19 o 
   4   6  14       24.87       22.85      2.89 o 
   5   6  14        0.01       -2.05      2.05 o 
   6   6  14       55.30       53.03      4.05 o 
   7   6  14        6.29        5.19      4.91 o 
   8   6  14        0.41       -1.39      3.60 o 
   9   6  14       12.77        6.10      4.12 o 
  10   6  14        8.56        4.79      4.24 o 
  11   6  14        0.03       -3.74      4.06 o 
 -14   7  14        0.25        3.30      3.23 o 
 -13   7  14      356.82      331.68      9.75 o 
 -12   7  14       88.02       96.59      6.35 o 
 -11   7  14      521.00      517.29     14.68 o 
 -10   7  14      204.03      221.17      7.16 o 
  -9   7  14      707.27      710.54     18.22 o 
  -8   7  14      197.77      190.21      8.97 o 
  -7   7  14        3.53        4.08      2.62 o 
  -6   7  14     1193.03     1080.80     21.11 o 
  -5   7  14       66.71       85.36      6.31 o 
  -4   7  14     1825.81     1801.82     29.64 o 
  -3   7  14      110.66      129.58      7.07 o 
  -2   7  14        1.20        2.40      3.00 o 
  -1   7  14      101.27      118.15      5.86 o 
   0   7  14      187.29      192.21      6.85 o 
   1   7  14      526.78      508.10     11.36 o 
   2   7  14     1020.98     1063.12     16.21 o 
   3   7  14      206.47      218.80      6.11 o 
   4   7  14      233.39      218.67      6.24 o 
   5   7  14        8.09        6.18      2.49 o 
   6   7  14       34.56       28.91      3.57 o 
   7   7  14      289.40      298.23      8.24 o 
   8   7  14     1367.04     1357.01     33.15 o 
   9   7  14        0.14       -3.89      3.89 o 
  10   7  14      359.42      365.85     12.07 o 
 -13   8  14       40.02       47.89      5.84 o 
 -12   8  14       14.16       11.28      7.38 o 
 -11   8  14        1.42       -3.12      3.12 o 
 -10   8  14       34.06       37.52      6.02 o 
  -9   8  14        0.95        4.99      2.72 o 
  -8   8  14       12.27       12.64      3.07 o 
  -7   8  14       29.23       31.94      4.70 o 
  -6   8  14       21.71       23.94      3.72 o 
  -5   8  14        1.94        5.26      4.13 o 
  -4   8  14       26.13       40.14      4.68 o 
  -3   8  14        1.43        1.11      2.89 o 
  -2   8  14       23.28       25.59      4.67 o 
  -1   8  14        1.78       -2.25      2.54 o 
   0   8  14       54.24       55.62      4.60 o 
   1   8  14       15.82       19.00      4.09 o 
   2   8  14        1.67        3.45      2.93 o 
   3   8  14       20.68       19.91      3.67 o 
   4   8  14       19.56       21.59      4.63 o 
   5   8  14        2.79        5.25      2.88 o 
   6   8  14       58.79       52.65      4.17 o 
   7   8  14       16.31       14.32      3.51 o 
   8   8  14        0.79       -1.85      4.50 o 
   9   8  14       71.14       62.23      7.23 o 
 -12   9  14        0.41       -1.23      3.80 o 
 -11   9  14      516.14      488.40     18.43 o 
 -10   9  14      419.79      441.41     12.72 o 
  -9   9  14      880.10      897.90     17.41 o 
  -8   9  14      175.45      194.99      7.75 o 
  -7   9  14      357.71      357.78     10.92 o 
  -6   9  14       69.56       59.93      5.86 o 
  -5   9  14      279.99      310.49     10.45 o 
  -4   9  14     1948.87     1884.46     31.80 o 
  -3   9  14     1234.66     1305.23     34.07 o 
  -2   9  14      320.86      316.06      9.92 o 
  -1   9  14       99.49      112.77      6.30 o 
   0   9  14       46.00       53.78      4.86 o 
   1   9  14       49.36       52.21      4.90 o 
   2   9  14      251.64      251.17      8.51 o 
   3   9  14       24.03       30.92      4.19 o 
   4   9  14       19.81       17.70      3.86 o 
   5   9  14      213.48      208.45      8.53 o 
   6   9  14       20.48       21.71      4.14 o 
   7   9  14      133.34      141.79      7.77 o 
   8   9  14      412.17      396.64     11.10 o 
 -10  10  14       71.12       63.77      6.42 o 
  -9  10  14       26.05       22.98      4.14 o 
  -8  10  14       14.85       17.32      4.49 o 
  -7  10  14       44.12       47.30      5.48 o 
  -6  10  14       23.08       22.27      5.25 o 
  -5  10  14        9.13       11.30      4.02 o 
  -4  10  14       55.10       61.78      6.77 o 
  -3  10  14      111.44      109.42      8.48 o 
  -2  10  14        2.67        5.08      4.15 o 
  -1  10  14       83.71       84.71      5.84 o 
   0  10  14       83.65       88.39      7.08 o 
   1  10  14       69.04       73.47      6.36 o 
   2  10  14        5.92        4.13      3.95 o 
   3  10  14       57.14       53.27      5.92 o 
   4  10  14        4.67        4.81      3.79 o 
   5  10  14        7.03       -2.45      3.80 o 
   6  10  14      110.01      107.17      9.59 o 
  -8  11  14       65.80       64.11      7.53 o 
  -7  11  14       10.51       17.92      4.52 o 
  -6  11  14      155.76      154.11      9.06 o 
  -5  11  14        1.99       -1.10      6.57 o 
  -4  11  14      154.65      155.75     10.47 o 
  -3  11  14     1591.50     1565.00     28.21 o 
  -2  11  14      205.98      209.30     13.52 o 
  -1  11  14     1429.57     1440.65     24.37 o 
   0  11  14       90.01       94.85      6.65 o 
   1  11  14       14.57       12.83      3.98 o 
   2  11  14        5.24       12.23      3.87 o 
   3  11  14      210.95      219.27     11.42 o 
   4  11  14       67.13       84.84      8.17 o 
 -17   1  15        6.46        1.12      3.73 o 
 -16   1  15       11.40       -2.13      3.99 o 
 -15   1  15      248.80      256.68      7.44 o 
 -14   1  15       25.38       25.85      3.04 o 
 -13   1  15       47.16       41.85      3.24 o 
 -12   1  15       25.30       28.07      2.52 o 
 -11   1  15        4.02       -0.51      1.71 o 
 -10   1  15       95.12       87.69      3.34 o 
  -9   1  15      244.32      242.62      4.73 o 
  -8   1  15       15.38       15.44      1.84 o 
  -7   1  15        0.02       -0.34      1.31 o 
  -6   1  15       35.97       40.17      2.09 o 
  -5   1  15       66.84       66.52      2.61 o 
  -4   1  15      359.79      366.58      5.13 o 
  -3   1  15      108.90      104.17      3.31 o 
  -2   1  15      121.49      118.61      3.19 o 
  -1   1  15        1.25       -0.51      1.49 o 
   0   1  15       11.54        9.36      1.74 o 
   1   1  15        2.40        4.51      1.63 o 
   2   1  15       37.74       39.18      2.17 o 
   3   1  15       10.06        7.43      2.21 o 
   4   1  15       60.61       61.28      3.49 o 
   5   1  15       20.84       22.55      3.02 o 
   6   1  15       23.70       18.43      3.15 o 
   7   1  15      158.51      160.89      5.48 o 
   8   1  15        4.47        3.28      2.81 o 
   9   1  15        5.40        2.61      3.42 o 
  10   1  15        0.03        1.24      3.67 o 
  11   1  15        9.30        3.44      5.69 o 
  12   1  15       95.86       91.87      6.25 o 
 -16   2  15        6.37        1.46      6.59 o 
 -15   2  15       56.53       50.05      4.43 o 
 -14   2  15       33.93       39.35      3.92 o 
 -13   2  15      350.21      339.49      8.05 o 
 -12   2  15       37.56       36.33      3.52 o 
 -11   2  15      376.31      383.56     10.07 o 
 -10   2  15      139.81      144.67      6.68 o 
  -9   2  15        8.50        5.09      2.04 o 
  -8   2  15      214.69      203.06      7.30 o 
  -7   2  15       85.09       86.80      3.60 o 
  -6   2  15      198.88      188.96      4.76 o 
  -5   2  15      112.88      104.53      3.70 o 
  -4   2  15      339.54      346.97      6.24 o 
  -3   2  15      280.82      281.41      5.54 o 
  -2   2  15       70.43       64.65      2.79 o 
  -1   2  15       49.50       51.58      2.56 o 
   0   2  15      159.05      157.08      3.90 o 
   1   2  15       15.45       17.69      2.24 o 
   2   2  15        5.74        5.01      2.77 o 
   3   2  15       76.17       83.58      3.62 o 
   4   2  15        0.66       -1.40      2.21 o 
   5   2  15      200.69      204.73      6.01 o 
   6   2  15        0.92        6.97      3.56 o 
   7   2  15       14.83       16.06      3.02 o 
   8   2  15       47.16       53.90      3.96 o 
   9   2  15        8.75        5.11      3.10 o 
  10   2  15       12.17       16.17      3.50 o 
  11   2  15        5.29        3.05      3.96 o 
  12   2  15       15.66       -0.42      6.87 o 
 -16   3  15        0.01       -0.84      4.11 o 
 -15   3  15      428.75      440.86     11.59 o 
 -14   3  15       55.19       59.72      4.80 o 
 -13   3  15       16.63       16.79      3.55 o 
 -12   3  15       92.96       91.64      5.24 o 
 -11   3  15       14.36       16.39      3.18 o 
 -10   3  15       16.86       18.49      4.15 o 
  -9   3  15      282.53      276.55      9.17 o 
  -8   3  15        5.64        3.25      2.11 o 
  -7   3  15        7.13        3.34      2.10 o 
  -6   3  15      403.07      403.49      6.75 o 
  -5   3  15       57.66       49.26      2.86 o 
  -4   3  15       24.59       27.59      2.46 o 
  -3   3  15      161.54      177.94      4.93 o 
  -2   3  15      734.15      747.87      9.17 o 
  -1   3  15      102.61       98.46      3.25 o 
   0   3  15        0.88       -1.02      1.54 o 
   1   3  15        0.55       -1.50      1.54 o 
   2   3  15      181.24      192.33      4.50 o 
   3   3  15      206.18      209.44      5.48 o 
   4   3  15      798.07      784.64     11.23 o 
   5   3  15       21.54       18.44      2.75 o 
   6   3  15       14.47       11.96      3.10 o 
   7   3  15      153.52      155.45      5.87 o 
   8   3  15      417.71      422.04      8.48 o 
   9   3  15       22.77       15.34      3.68 o 
  10   3  15       59.17       47.56      4.74 o 
  11   3  15       10.09        9.26      4.00 o 
  12   3  15       53.74       49.81      6.30 o 
 -16   4  15       16.60       16.99      5.31 o 
 -15   4  15       29.47       27.90      5.50 o 
 -14   4  15      332.16      323.06      9.66 o 
 -13   4  15      360.67      369.26      9.39 o 
 -12   4  15       74.21       71.93      4.80 o 
 -11   4  15       24.44       19.17      3.02 o 
 -10   4  15        0.03       -0.64      1.97 o 
  -9   4  15       22.20       18.41      2.74 o 
  -8   4  15      106.16       91.50      4.56 o 
  -7   4  15      303.36      289.07      6.59 o 
  -6   4  15       48.63       37.02      3.09 o 
  -5   4  15      240.46      212.33      6.43 o 
  -4   4  15     1863.63     1840.38     21.54 o 
  -3   4  15       85.32       86.27      4.23 o 
  -2   4  15      201.79      211.83      6.03 o 
  -1   4  15       39.85       36.78      3.33 o 
   0   4  15      746.25      775.43     10.49 o 
   1   4  15      572.45      573.80      9.29 o 
   2   4  15     1392.73     1439.09     17.93 o 
   3   4  15      100.65       92.77      4.35 o 
   4   4  15        4.65        5.04      2.61 o 
   5   4  15      106.83      127.05      5.18 o 
   6   4  15      583.11      564.53     10.79 o 
   7   4  15       79.43       75.71      5.35 o 
   8   4  15        2.54       -1.95      3.77 o 
   9   4  15       80.58       69.79      5.08 o 
  10   4  15       56.61       51.52      4.86 o 
  11   4  15       22.66       22.41      4.61 o 
 -15   5  15       48.74       54.12      6.03 o 
 -14   5  15       27.75       19.98      4.92 o 
 -13   5  15      348.07      336.63      9.02 o 
 -12   5  15       71.52       66.42      4.38 o 
 -11   5  15       23.22       19.98      2.89 o 
 -10   5  15       61.56       62.10      3.71 o 
  -9   5  15       23.37       23.22      2.93 o 
  -8   5  15        0.16       -1.38      2.06 o 
  -7   5  15       24.85       27.13      3.22 o 
  -6   5  15      308.63      300.36      7.43 o 
  -5   5  15      464.37      451.24      9.07 o 
  -4   5  15      112.08      109.29      5.36 o 
  -3   5  15      156.73      162.47      6.03 o 
  -2   5  15      793.14      797.27     13.87 o 
  -1   5  15      109.58      104.11      4.43 o 
   0   5  15       26.08       25.91      2.96 o 
   1   5  15        9.80        7.58      2.22 o 
   2   5  15      511.95      494.06      8.85 o 
   3   5  15      212.85      214.33      6.02 o 
   4   5  15      812.64      800.45     12.34 o 
   5   5  15        7.05        3.18      2.53 o 
   6   5  15      278.03      255.99      7.41 o 
   7   5  15        7.82        9.22      4.14 o 
   8   5  15      741.26      721.49     16.63 o 
   9   5  15       29.37       32.55      5.43 o 
  10   5  15      130.47      127.36      8.94 o 
  11   5  15      119.11      123.36      7.84 o 
 -14   6  15      189.48      168.26      8.81 o 
 -13   6  15        1.20        2.05      3.76 o 
 -12   6  15        8.92        5.77      2.70 o 
 -11   6  15       16.22        7.15      2.66 o 
 -10   6  15        0.87       -2.16      2.16 o 
  -9   6  15        6.13        5.98      2.68 o 
  -8   6  15        1.95        1.03      2.32 o 
  -7   6  15      207.48      197.22      6.31 o 
  -6   6  15      208.31      209.09      6.37 o 
  -5   6  15       27.99       26.25      4.54 o 
  -4   6  15      565.80      537.51     11.45 o 
  -3   6  15       48.53       56.58      4.29 o 
  -2   6  15      259.01      249.72      7.45 o 
  -1   6  15       81.06       86.32      4.59 o 
   0   6  15      619.98      630.70     11.30 o 
   1   6  15       92.14       95.57      4.95 o 
   2   6  15      573.46      600.36     10.16 o 
   3   6  15      217.11      213.93      6.07 o 
   4   6  15        7.48        5.28      2.50 o 
   5   6  15      276.01      280.00      7.80 o 
   6   6  15      500.51      484.67     11.29 o 
   7   6  15       42.67       38.93      4.42 o 
   8   6  15        6.53        2.29      4.30 o 
   9   6  15      149.95      138.36      9.12 o 
  10   6  15       66.97       64.57      6.56 o 
 -14   7  15       97.49       97.45      7.83 o 
 -13   7  15        2.47        0.53      4.04 o 
 -12   7  15      118.27      110.79      5.97 o 
 -11   7  15       33.91       39.24      3.73 o 
 -10   7  15        3.58        0.81      2.75 o 
  -9   7  15      355.72      344.24      9.85 o 
  -8   7  15        1.70        1.64      2.71 o 
  -7   7  15       44.84       42.59      4.45 o 
  -6   7  15      102.76      105.54      6.00 o 
  -5   7  15       57.20       46.65      4.97 o 
  -4   7  15      338.80      333.64     10.19 o 
  -3   7  15      333.53      335.36     10.24 o 
  -2   7  15      202.23      192.00      8.98 o 
  -1   7  15        2.57       -1.02      2.36 o 
   0   7  15       74.17       62.23      4.81 o 
   1   7  15       72.29       73.71      4.50 o 
   2   7  15      859.32      869.34     14.42 o 
   3   7  15       10.76       11.57      2.60 o 
   4   7  15      126.31      127.39      5.41 o 
   5   7  15       52.04       50.86      4.02 o 
   6   7  15       74.36       70.08      4.79 o 
   7   7  15      151.94      154.33      8.21 o 
   8   7  15      246.21      239.77     14.13 o 
   9   7  15       27.27       31.52      6.48 o 
 -13   8  15       43.33       46.15     10.75 o 
 -12   8  15       22.92       26.87      5.00 o 
 -11   8  15      251.05      268.69      9.26 o 
 -10   8  15       82.86       82.59      6.84 o 
  -9   8  15       16.22       13.15      3.46 o 
  -8   8  15      133.02      143.32      7.32 o 
  -7   8  15      355.63      332.22      9.71 o 
  -6   8  15      599.03      573.81     14.35 o 
  -5   8  15       31.58       36.23      4.75 o 
  -4   8  15      166.86      167.73      8.05 o 
  -3   8  15      136.66      153.44      9.04 o 
  -2   8  15        0.15       -2.42      2.42 o 
  -1   8  15      284.20      299.80      8.97 o 
   0   8  15      728.31      726.27     14.66 o 
   1   8  15        7.77        7.45      3.11 o 
   2   8  15       46.30       51.51      4.81 o 
   3   8  15      118.22      102.22      6.35 o 
   4   8  15        3.01       -0.78      3.15 o 
   5   8  15      378.93      394.91      9.21 o 
   6   8  15      135.06      130.31      6.26 o 
   7   8  15        3.00       -0.85      3.16 o 
   8   8  15      116.00      121.78      7.83 o 
 -11   9  15        0.99        3.62      3.78 o 
 -10   9  15       37.60       44.87      6.81 o 
  -9   9  15      482.49      484.81     13.85 o 
  -8   9  15        0.95        0.33      3.60 o 
  -7   9  15        6.22        4.57      5.21 o 
  -6   9  15      667.31      654.61     18.38 o 
  -5   9  15      132.49      125.70      7.75 o 
  -4   9  15      219.68      202.25      8.68 o 
  -3   9  15      176.88      186.20     15.90 o 
  -2   9  15      173.83      175.06      8.19 o 
  -1   9  15      162.56      159.59     11.24 o 
   0   9  15       63.95       66.75      5.39 o 
   1   9  15       96.47      101.47      6.26 o 
   2   9  15      275.47      283.51      9.13 o 
   3   9  15       42.57       48.18      4.94 o 
   4   9  15      267.23      251.30     12.77 o 
   5   9  15      102.43       97.18      6.75 o 
   6   9  15        0.28        2.89      4.07 o 
   7   9  15      214.36      216.61      9.77 o 
  -9  10  15        3.57        2.11      4.10 o 
  -8  10  15      343.49      359.28     17.76 o 
  -7  10  15      546.59      535.55     17.12 o 
  -6  10  15       63.02       55.15      5.87 o 
  -5  10  15      231.47      224.85     10.89 o 
  -4  10  15     1212.94     1183.34     27.18 o 
  -3  10  15      373.84      370.52     17.41 o 
  -2  10  15       43.86       47.95      5.40 o 
  -1  10  15       24.83       31.88      4.36 o 
   0  10  15      335.98      322.23      9.95 o 
   1  10  15      223.40      223.59      8.51 o 
   2  10  15      573.29      533.51     13.13 o 
   3  10  15      113.83      110.35      7.06 o 
   4  10  15       14.85       15.28      4.47 o 
   5  10  15      177.79      187.30      8.99 o 
  -7  11  15        0.03        3.51      5.88 o 
  -6  11  15      605.60      593.00     18.41 o 
  -5  11  15      198.59      199.27     11.02 o 
  -4  11  15       47.22       55.18      7.22 o 
  -3  11  15      222.32      237.75      9.69 o 
  -2  11  15      702.41      719.08     16.29 o 
  -1  11  15      557.32      553.43     23.13 o 
   0  11  15      254.12      255.13      9.27 o 
   1  11  15       37.67       27.32      4.54 o 
   2  11  15        1.70        4.97      4.17 o 
 -16   0  16     1871.77     1879.05     61.21 o 
 -15   0  16      135.04      147.10      8.32 o 
 -14   0  16     2263.61     2304.36     32.16 o 
 -13   0  16     1661.12     1855.02     34.45 o 
 -12   0  16      505.47      541.24     11.22 o 
 -11   0  16      171.25      142.51      5.93 o 
 -10   0  16      583.29      683.04     35.33 o 
  -9   0  16        4.68        5.61      3.10 o 
  -8   0  16       65.43       68.10      4.20 o 
  -7   0  16     7774.90     7949.98     93.29 o 
  -6   0  16     3167.52     3289.37     41.01 o 
  -5   0  16      345.57      339.32      6.80 o 
  -4   0  16     2482.40     2436.76     28.28 o 
  -3   0  16     1113.16     1100.32     14.67 o 
  -2   0  16     1609.16     1748.86     21.35 o 
  -1   0  16     2441.52     2346.72     27.50 o 
   0   0  16    10350.40    10315.12    108.58 o 
   1   0  16      373.08      330.06      7.36 o 
   2   0  16     1898.87     2314.31     29.60 o 
   3   0  16     1185.08     1261.49     23.13 o 
   4   0  16      350.60      294.59      9.10 o 
   5   0  16     4358.92     4254.22     57.33 o 
   6   0  16      736.76      649.20     13.07 o 
   7   0  16       46.75       61.53      6.52 o 
   8   0  16     1029.42     1060.87     25.80 o 
   9   0  16      813.20      753.24     19.27 o 
  10   0  16     1433.56     1465.02     50.94 o 
  11   0  16        1.67        1.87      7.24 o 
  12   0  16      658.63      759.39     32.18 o 
 -16   1  16        1.43       -5.68      5.68 o 
 -15   1  16       11.73        9.51      3.24 o 
 -14   1  16        3.51       -1.67      2.60 o 
 -13   1  16        0.45       -2.39      2.39 o 
 -12   1  16        0.13       -0.39      2.22 o 
 -11   1  16        0.86       -1.79      1.79 o 
 -10   1  16        1.53        0.48      1.85 o 
  -9   1  16        5.59        8.60      3.72 o 
  -8   1  16        2.28        2.88      1.72 o 
  -7   1  16        3.63        4.96      1.73 o 
  -6   1  16        5.01        5.75      1.62 o 
  -5   1  16        6.00        5.44      1.59 o 
  -4   1  16        1.14        2.18      1.35 o 
  -3   1  16        0.10       -1.45      1.45 o 
  -2   1  16        0.22       -1.47      1.47 o 
  -1   1  16        0.07        1.62      1.57 o 
   0   1  16        1.94        2.69      1.57 o 
   1   1  16        0.04        0.20      1.49 o 
   2   1  16        0.13       -0.08      2.07 o 
   3   1  16        0.49       -2.00      2.00 o 
   4   1  16        1.54        4.15      2.55 o 
   5   1  16        0.66       19.55      7.06 o 
   6   1  16        0.04       -1.20      2.53 o 
   7   1  16        1.27        3.37      4.61 o 
   8   1  16        0.05       -2.63      2.82 o 
   9   1  16        0.32       -1.53      3.56 o 
  10   1  16        0.41       -1.15      3.63 o 
  11   1  16        2.63       -2.79      3.53 o 
  12   1  16        1.29       -1.75      5.11 o 
 -16   2  16      951.65      983.74     18.55 o 
 -15   2  16      110.54      112.19      6.77 o 
 -14   2  16      619.97      596.39     12.11 o 
 -13   2  16     1667.86     1701.51     23.83 o 
 -12   2  16      141.43      136.93      6.01 o 
 -11   2  16      223.74      206.64      6.11 o 
 -10   2  16     1155.71     1120.47     20.89 o 
  -9   2  16      280.61      296.24      6.85 o 
  -8   2  16        2.96        4.62      2.39 o 
  -7   2  16     5327.01     5456.48     52.03 o 
  -6   2  16       23.20       28.51      2.61 o 
  -5   2  16      182.25      184.86      6.05 o 
  -4   2  16     8733.21     8713.00     80.42 o 
  -3   2  16     1762.11     1799.35     20.65 o 
  -2   2  16        0.39       -1.53      1.79 o 
  -1   2  16     3752.14     3781.08     34.70 o 
   0   2  16     1350.42     1308.87     14.12 o 
   1   2  16       16.45       29.76      2.46 o 
   2   2  16     4753.25     5091.66     48.46 o 
   3   2  16     1697.32     1768.14     20.47 o 
   4   2  16      140.20      153.38      4.90 o 
   5   2  16     8458.21     8685.77     92.54 o 
   6   2  16      374.16      335.44      7.90 o 
   7   2  16      138.41      140.43      5.42 o 
   8   2  16      810.74      771.32     12.19 o 
   9   2  16      335.39      295.33      7.52 o 
  10   2  16      821.36      804.84     14.38 o 
  11   2  16      368.28      366.17     10.29 o 
 -16   3  16       12.58        7.05      4.53 o 
 -15   3  16        2.35        0.81      3.83 o 
 -14   3  16       13.29       12.12      3.67 o 
 -13   3  16        0.03       -1.08      2.87 o 
 -12   3  16        0.29       -1.62      2.58 o 
 -11   3  16        3.67       -0.63      2.76 o 
 -10   3  16        0.77       -1.79      2.66 o 
  -9   3  16        5.94        3.93      2.46 o 
  -8   3  16       16.91       15.88      2.76 o 
  -7   3  16        1.58       -1.55      2.06 o 
  -6   3  16        2.19        2.92      2.01 o 
  -5   3  16        5.31        7.87      2.14 o 
  -4   3  16        1.01        4.60      2.02 o 
  -3   3  16        0.23       -1.11      2.11 o 
  -2   3  16       22.39       24.26      2.29 o 
  -1   3  16        0.04        1.04      1.60 o 
   0   3  16        0.19        0.75      1.63 o 
   1   3  16        2.89        4.63      2.00 o 
   2   3  16        0.04        1.29      2.08 o 
   3   3  16        0.01        0.22      2.13 o 
   4   3  16        9.00        4.70      2.44 o 
   5   3  16        0.04        1.97      2.52 o 
   6   3  16        2.60        1.03      2.87 o 
   7   3  16        0.07       -2.31      4.00 o 
   8   3  16        2.45        4.66      3.28 o 
   9   3  16        3.93        6.41      3.49 o 
  10   3  16        0.19       -0.53      3.49 o 
  11   3  16        3.70        0.88      4.71 o 
 -15   4  16      392.80      373.89     10.96 o 
 -14   4  16      154.66      153.18      8.77 o 
 -13   4  16     2135.44     2123.98     28.63 o 
 -12   4  16       81.62       78.07      5.48 o 
 -11   4  16      194.72      193.97      6.81 o 
 -10   4  16     1076.54     1092.37     15.41 o 
  -9   4  16      769.60      739.87     11.67 o 
  -8   4  16       30.81       36.75      5.52 o 
  -7   4  16     3444.31     3316.86     36.18 o 
  -6   4  16      758.97      777.75     11.69 o 
  -5   4  16      719.52      705.86     10.92 o 
  -4   4  16    14515.24    14473.87    151.48 o 
  -3   4  16     1412.34     1420.77     19.05 o 
  -2   4  16      464.03      466.77      7.90 o 
  -1   4  16     1579.10     1644.87     18.63 o 
   0   4  16       16.11       22.22      3.88 o 
   1   4  16       81.29       86.75      3.89 o 
   2   4  16     9063.25     9158.01     84.82 o 
   3   4  16      778.14      736.13     11.48 o 
   4   4  16      425.17      406.53      8.19 o 
   5   4  16     8741.10     8941.38    113.97 o 
   6   4  16      370.18      365.80     15.17 o 
   7   4  16      940.91      960.27     17.47 o 
   8   4  16      646.02      604.43     12.95 o 
   9   4  16        3.14        1.35      3.49 o 
  10   4  16      324.52      328.93      9.85 o 
  11   4  16     1148.38     1093.03     19.47 o 
 -15   5  16        2.26       -0.42      3.98 o 
 -14   5  16        1.17        0.18      3.63 o 
 -13   5  16        0.01        0.75      3.83 o 
 -12   5  16        1.85        2.22      2.90 o 
 -11   5  16        9.86        9.35      2.97 o 
 -10   5  16        0.00       -1.73      2.31 o 
  -9   5  16        4.42        5.57      2.48 o 
  -8   5  16        0.69        0.87      2.25 o 
  -7   5  16        0.49        5.47      2.50 o 
  -6   5  16        8.64       10.05      2.82 o 
  -5   5  16       21.78       25.13      3.18 o 
  -4   5  16        2.21        2.50      2.75 o 
  -3   5  16        4.94        5.69      2.86 o 
  -2   5  16       24.47       28.27      3.12 o 
  -1   5  16        0.22        1.90      2.25 o 
   0   5  16       32.80       30.11      3.42 o 
   1   5  16       14.66       17.16      2.68 o 
   2   5  16        0.03        2.58      2.31 o 
   3   5  16        6.57        5.22      2.41 o 
   4   5  16       20.26       20.17      3.33 o 
   5   5  16        1.83        7.28      3.15 o 
   6   5  16        1.42       -2.21      3.26 o 
   7   5  16        4.86        3.43      3.85 o 
   8   5  16        0.17        3.00      3.72 o 
   9   5  16        0.98       -2.11      3.93 o 
  10   5  16        6.31        1.96      4.09 o 
 -14   6  16      585.03      576.49     14.91 o 
 -13   6  16     1137.01     1127.41     19.99 o 
 -12   6  16      132.54      129.17      5.78 o 
 -11   6  16      245.08      242.93      7.01 o 
 -10   6  16      629.00      607.89     12.19 o 
  -9   6  16      175.98      176.75      6.44 o 
  -8   6  16        9.56       12.62      3.06 o 
  -7   6  16     2479.46     2357.71     30.12 o 
  -6   6  16      145.58      140.28      5.79 o 
  -5   6  16       11.62       12.16      3.14 o 
  -4   6  16     2729.19     2626.91     35.38 o 
  -3   6  16      449.59      472.95     10.51 o 
  -2   6  16       37.23       34.83      3.46 o 
  -1   6  16      756.99      763.06     12.86 o 
   0   6  16     1540.29     1555.66     21.44 o 
   1   6  16      189.23      200.44      6.44 o 
   2   6  16     2019.78     2023.93     26.60 o 
   3   6  16      109.72       99.21      4.80 o 
   4   6  16       68.73       71.10      4.35 o 
   5   6  16     2153.37     2155.48     28.41 o 
   6   6  16      540.94      532.02     11.08 o 
   7   6  16      287.79      271.94      9.84 o 
   8   6  16      955.86      923.73     22.03 o 
   9   6  16        0.12       -4.76      5.20 o 
  10   6  16      218.77      232.57     21.16 o 
 -13   7  16        6.12       10.78      4.35 o 
 -12   7  16        0.03       -2.74      2.89 o 
 -11   7  16        2.56        2.59      3.51 o 
 -10   7  16        0.64       -2.57      2.63 o 
  -9   7  16       13.62       17.31      3.25 o 
  -8   7  16       15.40       21.86      3.85 o 
  -7   7  16        2.77        4.18      2.87 o 
  -6   7  16        3.77        2.13      2.81 o 
  -5   7  16       63.33       64.51      5.65 o 
  -4   7  16        4.95        4.75      3.23 o 
  -3   7  16       11.77       12.50      3.58 o 
  -2   7  16       37.80       41.44      3.85 o 
  -1   7  16        0.21       -1.13      2.37 o 
   0   7  16       11.93       10.68      2.90 o 
   1   7  16       55.30       62.12      4.38 o 
   2   7  16        7.75        9.85      2.91 o 
   3   7  16       16.39       12.25      3.10 o 
   4   7  16       18.09       18.29      3.15 o 
   5   7  16        0.06       -2.55      2.55 o 
   6   7  16        4.47        2.64      3.17 o 
   7   7  16       26.36       18.92      4.36 o 
   8   7  16        1.24       -4.56      4.56 o 
   9   7  16        0.08       -1.54      4.98 o 
 -12   8  16       10.10       22.93      5.64 o 
 -11   8  16      344.49      342.43     11.85 o 
 -10   8  16      508.68      514.34     16.40 o 
  -9   8  16      241.97      231.53      9.64 o 
  -8   8  16        5.06        6.33      3.26 o 
  -7   8  16     1341.09     1226.84     21.29 o 
  -6   8  16      289.81      255.43      9.81 o 
  -5   8  16       24.63       28.22      4.75 o 
  -4   8  16       14.53       15.04      6.25 o 
  -3   8  16      560.57      562.70     16.41 o 
  -2   8  16       24.56       27.07      4.16 o 
  -1   8  16     1426.66     1445.68     28.36 o 
   0   8  16      705.73      721.86     14.88 o 
   1   8  16        7.22        4.98      3.15 o 
   2   8  16        5.86        3.20      3.04 o 
   3   8  16      327.05      317.72      8.57 o 
   4   8  16        0.83       -1.40      2.98 o 
   5   8  16      690.26      682.52     13.45 o 
   6   8  16      274.32      276.25      9.01 o 
   7   8  16      126.90      125.16      7.91 o 
 -11   9  16        4.25       11.89      6.02 o 
 -10   9  16        9.43       10.03      4.37 o 
  -9   9  16        2.21        3.49      4.56 o 
  -8   9  16       75.70       80.90      6.81 o 
  -7   9  16       38.51       28.00      7.30 o 
  -6   9  16       27.66       44.44      5.39 o 
  -5   9  16      101.86      105.65      7.19 o 
  -4   9  16        0.96        5.11      4.69 o 
  -3   9  16        9.92       11.23      4.60 o 
  -2   9  16      173.73      189.63      7.70 o 
  -1   9  16        2.69       -1.65      2.85 o 
   0   9  16        3.27        2.17      3.10 o 
   1   9  16       65.06       77.58      5.79 o 
   2   9  16        1.13        1.87      3.29 o 
   3   9  16       22.96       20.76      4.21 o 
   4   9  16       64.19       55.70      5.57 o 
   5   9  16        0.71       -3.44      3.44 o 
   6   9  16        8.80        7.96      3.95 o 
  -9  10  16      253.51      283.12     23.93 o 
  -8  10  16       48.54       47.20      5.94 o 
  -7  10  16      335.07      315.39     16.00 o 
  -6  10  16      162.77      185.89     14.15 o 
  -5  10  16       42.15       44.18      6.24 o 
  -4  10  16      590.80      615.23     18.41 o 
  -3  10  16      300.23      297.19     11.15 o 
  -2  10  16      291.40      294.31      9.64 o 
  -1  10  16      282.26      284.61      9.56 o 
   0  10  16       16.09       19.49      4.03 o 
   1  10  16        3.22        2.70      3.42 o 
   2  10  16      502.90      476.74     12.65 o 
   3  10  16       35.86       30.19      4.77 o 
   4  10  16       79.64       62.91      6.48 o 
  -5  11  16       87.61      125.96     16.74 o 
  -4  11  16       92.75       90.80      6.91 o 
  -3  11  16       19.95       24.95      4.35 o 
  -2  11  16      196.14      210.95      8.84 o 
  -1  11  16        2.57        5.01      5.90 o 
   0  11  16       45.20       36.28      6.98 o 
 -16   1  17       50.79       47.97      7.23 o 
 -15   1  17       79.54       88.21     10.61 o 
 -14   1  17      199.71      199.45      7.24 o 
 -13   1  17       42.12       43.25      3.97 o 
 -12   1  17        0.65        0.20      2.37 o 
 -11   1  17        1.06       -2.11      2.11 o 
 -10   1  17       18.08       15.73      2.29 o 
  -9   1  17      352.01      363.21      7.15 o 
  -8   1  17      128.77      132.47      4.25 o 
  -7   1  17      128.83      123.18      4.06 o 
  -6   1  17       27.89       27.64      2.33 o 
  -5   1  17        0.90        2.83      1.77 o 
  -4   1  17       86.37       88.72      3.46 o 
  -3   1  17      250.35      256.30      4.67 o 
  -2   1  17        7.22        8.49      1.80 o 
  -1   1  17        0.01       -1.59      1.59 o 
   0   1  17        1.84        3.67      1.92 o 
   1   1  17        3.18        3.92      2.01 o 
   2   1  17        0.05        3.35      2.23 o 
   3   1  17        1.73       -0.50      4.72 o 
   4   1  17        0.66        4.24      2.85 o 
   5   1  17        0.88       -0.56      2.68 o 
   6   1  17        0.24       -1.54      2.77 o 
   7   1  17       18.23       12.17      3.25 o 
   8   1  17        3.42        5.48      3.87 o 
   9   1  17       61.02       58.82      5.40 o 
  10   1  17        1.57        1.66      3.72 o 
  11   1  17       22.80       17.24      4.42 o 
 -16   2  17      184.04      189.54     10.03 o 
 -15   2  17       34.99       34.40      5.05 o 
 -14   2  17        0.08       -2.97      2.97 o 
 -13   2  17      117.63      114.34      5.97 o 
 -12   2  17      164.41      157.59      6.44 o 
 -11   2  17        0.02        1.56      2.44 o 
 -10   2  17      115.39      117.86      4.92 o 
  -9   2  17       51.78       43.95      3.53 o 
  -8   2  17       15.45       15.78      2.78 o 
  -7   2  17      576.58      600.07      9.11 o 
  -6   2  17        0.59        0.09      1.89 o 
  -5   2  17        9.12       14.00      2.45 o 
  -4   2  17      252.59      254.71      6.02 o 
  -3   2  17        1.19       -0.67      1.93 o 
  -2   2  17       23.79       23.51      2.39 o 
  -1   2  17      218.73      219.98      5.44 o 
   0   2  17        1.14       -0.91      1.79 o 
   1   2  17       40.87       41.90      2.97 o 
   2   2  17      161.26      155.50      4.79 o 
   3   2  17        1.63        2.60      2.37 o 
   4   2  17       26.62       34.79      3.59 o 
   5   2  17      181.80      185.43      9.42 o 
   6   2  17       26.22       23.65      4.10 o 
   7   2  17        1.13       -2.73      3.27 o 
   8   2  17        8.21        4.26      3.19 o 
   9   2  17      109.76      110.45      5.57 o 
  10   2  17       43.40       53.50      5.24 o 
  11   2  17       69.06       71.76      7.19 o 
 -15   3  17      256.17      266.71      9.48 o 
 -14   3  17      246.03      241.23      8.90 o 
 -13   3  17       84.56       90.09      5.55 o 
 -12   3  17       11.57        4.34      3.17 o 
 -11   3  17       11.91        9.93      3.02 o 
 -10   3  17       33.35       27.38      3.45 o 
  -9   3  17      298.28      295.59      7.78 o 
  -8   3  17       37.84       31.65      3.20 o 
  -7   3  17      177.29      179.59      5.89 o 
  -6   3  17      719.29      716.34     10.10 o 
  -5   3  17       96.63       97.21      3.97 o 
  -4   3  17       24.06       26.93      2.87 o 
  -3   3  17      256.59      261.36      6.02 o 
  -2   3  17       45.82       48.29      3.12 o 
  -1   3  17       82.05       80.00      3.37 o 
   0   3  17       92.27       93.36      3.80 o 
   1   3  17        6.03        7.52      2.31 o 
   2   3  17       88.98       78.39      4.17 o 
   3   3  17      436.96      462.73     13.91 o 
   4   3  17      270.88      269.20      7.05 o 
   5   3  17        3.44        1.83      2.65 o 
   6   3  17       35.63       33.47      3.65 o 
   7   3  17        0.02        3.12      3.52 o 
   8   3  17      160.38      146.85      6.62 o 
   9   3  17        6.42        1.77      3.38 o 
  10   3  17       56.51       49.98      5.37 o 
  11   3  17        2.03       -3.40     12.65 o 
 -15   4  17        0.52       -3.90      3.90 o 
 -14   4  17        4.91       -0.60      3.90 o 
 -13   4  17      234.96      240.24      7.94 o 
 -12   4  17      174.48      166.55      7.02 o 
 -11   4  17      130.71      116.29      5.92 o 
 -10   4  17        7.83        4.06      2.87 o 
  -9   4  17        1.09       -2.10      2.27 o 
  -8   4  17       48.24       51.89      3.70 o 
  -7   4  17      109.51      115.64      4.95 o 
  -6   4  17        0.35        0.24      2.37 o 
  -5   4  17      177.69      202.43      5.93 o 
  -4   4  17     1279.68     1269.66     17.87 o 
  -3   4  17      140.87      132.38      6.54 o 
  -2   4  17      225.49      229.11      5.69 o 
  -1   4  17        3.57       -2.10      2.10 o 
   0   4  17      225.97      227.77      6.66 o 
   1   4  17        5.50        6.15      2.60 o 
   2   4  17     1287.21     1263.07     16.60 o 
   3   4  17      103.64      103.23      4.75 o 
   4   4  17      181.02      187.27      6.50 o 
   5   4  17      205.82      205.74      7.41 o 
   6   4  17        0.00       -1.38      3.30 o 
   7   4  17       31.23       25.93      4.21 o 
   8   4  17       49.28       41.40      4.84 o 
   9   4  17        3.45        0.23      4.14 o 
  10   4  17       15.28        8.99      4.37 o 
 -14   5  17        0.00       -0.75      3.71 o 
 -13   5  17       43.75       42.32      4.98 o 
 -12   5  17        7.82        2.58      2.95 o 
 -11   5  17       18.78       13.31      3.47 o 
 -10   5  17       81.08       75.37      4.56 o 
  -9   5  17       76.65       72.69      4.32 o 
  -8   5  17       71.43       71.94      4.32 o 
  -7   5  17        7.84        6.51      2.71 o 
  -6   5  17      763.77      764.02     13.11 o 
  -5   5  17        0.00        3.80      2.89 o 
  -4   5  17       26.27       22.07      3.52 o 
  -3   5  17       67.21       72.50      4.91 o 
  -2   5  17       73.30       65.95      3.99 o 
  -1   5  17      169.10      170.29      5.97 o 
   0   5  17      166.49      170.81      5.97 o 
   1   5  17        7.02       10.76      2.83 o 
   2   5  17      179.41      166.28      5.51 o 
   3   5  17     1048.59     1072.31     16.52 o 
   4   5  17      700.84      712.98     12.89 o 
   5   5  17        0.40        0.66      3.21 o 
   6   5  17       60.13       60.25      5.18 o 
   7   5  17        6.11        2.01      4.34 o 
   8   5  17      335.99      316.91     13.62 o 
   9   5  17      236.04      229.65      8.70 o 
 -14   6  17       22.94       27.44      5.73 o 
 -13   6  17      126.65      111.51      6.97 o 
 -12   6  17       53.96       45.06      5.02 o 
 -11   6  17       52.51       56.45      4.30 o 
 -10   6  17        0.85       -0.86      2.70 o 
  -9   6  17       18.89       21.52      3.51 o 
  -8   6  17       98.57       99.08      5.43 o 
  -7   6  17      174.01      176.54      6.34 o 
  -6   6  17        0.10        0.31      2.52 o 
  -5   6  17       54.68       55.89      4.70 o 
  -4   6  17      706.76      672.26     13.25 o 
  -3   6  17       13.23       14.90      3.45 o 
  -2   6  17      222.46      219.16      6.61 o 
  -1   6  17      183.05      199.37      7.53 o 
   0   6  17      163.09      158.10      6.04 o 
   1   6  17       34.69       31.34      4.55 o 
   2   6  17      594.77      591.55     11.54 o 
   3   6  17       10.16       13.13      2.90 o 
   4   6  17       52.34       53.63      4.45 o 
   5   6  17      285.70      271.82      8.53 o 
   6   6  17       12.89        9.00      3.22 o 
   7   6  17        6.13        0.89      4.50 o 
   8   6  17      141.17      125.65     14.09 o 
   9   6  17        9.79        8.15      4.65 o 
 -13   7  17       68.72       66.79      7.20 o 
 -12   7  17       22.29       25.86      4.55 o 
 -11   7  17       82.20       89.81      9.02 o 
 -10   7  17        3.17        4.33      5.56 o 
  -9   7  17      962.47      958.18     36.22 o 
  -8   7  17        1.36        2.10      2.74 o 
  -7   7  17        1.54        2.92      2.73 o 
  -6   7  17      160.36      150.62      6.98 o 
  -5   7  17      135.13      145.14      6.85 o 
  -4   7  17        1.32        1.66      2.93 o 
  -3   7  17      772.77      736.28     15.69 o 
  -2   7  17       11.63       13.12      2.99 o 
  -1   7  17       10.80       13.01      3.01 o 
   0   7  17       29.24       28.26      3.53 o 
   1   7  17        9.94        2.41      2.73 o 
   2   7  17       18.54       15.32      3.30 o 
   3   7  17      347.24      346.64      8.94 o 
   4   7  17      121.26      116.83      6.11 o 
   5   7  17       23.99       22.45      3.89 o 
   6   7  17        3.51       -0.69      3.25 o 
   7   7  17       46.32       46.23      7.54 o 
   8   7  17      292.74      293.41     12.29 o 
 -11   8  17        0.62        3.74      5.24 o 
 -10   8  17      125.02      131.07      8.40 o 
  -9   8  17        8.36        9.84      4.15 o 
  -8   8  17        3.20        1.35      3.85 o 
  -7   8  17     1041.70     1021.49     21.31 o 
  -6   8  17        0.25        2.88      3.87 o 
  -5   8  17        8.55        1.00      3.76 o 
  -4   8  17      350.83      332.94     12.54 o 
  -3   8  17       61.06       66.00      5.79 o 
  -2   8  17        9.06        7.35      3.28 o 
  -1   8  17      858.16      863.56     16.81 o 
   0   8  17       63.76       53.97      5.10 o 
   1   8  17       24.32       27.37      4.08 o 
   2   8  17      310.23      309.65      8.59 o 
   3   8  17       32.22       26.60      3.85 o 
   4   8  17       20.49       23.86      3.98 o 
   5   8  17      428.08      419.03     10.53 o 
   6   8  17        2.19        4.39      4.50 o 
   7   8  17        1.17        1.28      4.67 o 
 -10   9  17       74.12       62.14      6.53 o 
  -9   9  17      686.05      671.60     22.18 o 
  -8   9  17       21.67       25.10      4.95 o 
  -7   9  17        4.74        4.52      4.06 o 
  -6   9  17      785.08      780.86     18.20 o 
  -5   9  17      100.70       98.38      8.27 o 
  -4   9  17       15.21       14.47      4.73 o 
  -3   9  17      624.57      594.53     14.89 o 
  -2   9  17        8.54       13.15      3.56 o 
  -1   9  17       18.91       28.36      4.68 o 
   0   9  17      202.79      196.38      8.29 o 
   1   9  17       18.10       15.03      3.92 o 
   2   9  17       12.70        6.05      3.61 o 
   3   9  17      304.32      322.52     10.38 o 
   4   9  17      125.56      130.43      7.78 o 
   5   9  17       26.42       20.68      4.42 o 
  -7  10  17      499.17      498.24     14.59 o 
  -6  10  17        8.83        6.48      4.65 o 
  -5  10  17       69.62       63.38      7.37 o 
  -4  10  17      922.09      917.08     23.69 o 
  -3  10  17       62.75       63.43      5.66 o 
  -2  10  17        7.37        8.66      3.45 o 
  -1  10  17      206.23      206.21      8.47 o 
   0  10  17       17.50       15.98      4.09 o 
   1  10  17        3.94        2.44      3.57 o 
   2  10  17      838.98      801.86     17.24 o 
   3  10  17       52.83       51.30     12.71 o 
 -15   0  18        4.23        3.51      8.29 o 
 -14   0  18        5.55        2.92      4.51 o 
 -13   0  18        0.57       -3.59      3.59 o 
 -12   0  18        1.22       -3.24      5.94 o 
 -11   0  18        0.88       -3.01      3.04 o 
 -10   0  18        0.42        0.89      3.14 o 
  -9   0  18        0.16       -0.07      2.92 o 
  -8   0  18        0.23        1.87      2.74 o 
  -7   0  18        1.28        0.41      2.81 o 
  -6   0  18        0.43       -0.97      2.60 o 
  -5   0  18        6.73        2.38      2.76 o 
  -4   0  18        1.02        3.67      3.46 o 
  -3   0  18        3.27        3.80      3.01 o 
  -2   0  18        0.16        1.16      2.90 o 
  -1   0  18        0.00       -2.76      2.76 o 
   0   0  18        0.81       -1.11      2.63 o 
   1   0  18        2.53        2.25      2.91 o 
   2   0  18        1.62        2.01      3.82 o 
   3   0  18        0.34        3.83      3.48 o 
   4   0  18        0.24        0.88      5.13 o 
   5   0  18        0.12       -5.17      5.17 o 
   6   0  18        0.03        3.68      5.46 o 
   7   0  18        1.64       -5.61      5.61 o 
   8   0  18        2.00       -4.14      5.56 o 
   9   0  18        1.19       -5.11      5.11 o 
  10   0  18       11.41        0.29      6.13 o 
 -15   1  18      285.57      321.05     10.10 o 
 -14   1  18       64.42       50.50      4.71 o 
 -13   1  18      271.43      284.21      8.84 o 
 -12   1  18     1214.38     1287.92     23.27 o 
 -11   1  18       76.32       82.98      4.61 o 
 -10   1  18     3553.86     3676.24     39.99 o 
  -9   1  18     2666.57     2687.67     30.40 o 
  -8   1  18       12.92       12.48      2.72 o 
  -7   1  18       33.34       41.43      2.90 o 
  -6   1  18     8994.91     9251.90     85.55 o 
  -5   1  18     1266.39     1301.15     14.19 o 
  -4   1  18     2332.50     2405.67     23.42 o 
  -3   1  18     2770.50     2774.24     26.62 o 
  -2   1  18      145.39      122.50      4.14 o 
  -1   1  18      104.89       70.52      3.36 o 
   0   1  18     2174.40     2321.45     22.92 o 
   1   1  18      323.62      355.41      6.74 o 
   2   1  18      394.32      397.00      9.89 o 
   3   1  18      827.66      799.55     12.53 o 
   4   1  18     1443.21     1444.98     21.08 o 
   5   1  18      137.38      113.02      5.68 o 
   6   1  18        2.76       -2.88      2.88 o 
   7   1  18     1270.80     1303.73     19.10 o 
   8   1  18     2376.88     2472.04     38.06 o 
   9   1  18       79.08       81.25      7.32 o 
  10   1  18      146.87      144.35      8.10 o 
 -15   2  18        3.45        2.20      7.82 o 
 -14   2  18        1.62       -0.30      3.09 o 
 -13   2  18        0.08       -2.26      2.93 o 
 -12   2  18        0.27       -1.97      2.93 o 
 -11   2  18        0.41        0.23      2.75 o 
 -10   2  18        0.15       -2.37      2.37 o 
  -9   2  18        0.82        0.84      2.47 o 
  -8   2  18        0.51       -0.92      2.27 o 
  -7   2  18        0.28        3.42      2.54 o 
  -6   2  18        4.92        3.41      2.82 o 
  -5   2  18        3.24        6.71      2.26 o 
  -4   2  18        0.02        0.42      2.28 o 
  -3   2  18        1.22        0.52      2.16 o 
  -2   2  18        0.00       -1.93      2.00 o 
  -1   2  18        0.89       -0.95      1.93 o 
   0   2  18        0.39        0.53      2.11 o 
   1   2  18        0.09        1.64      2.23 o 
   2   2  18        1.34       -0.14      2.18 o 
   3   2  18        1.15        1.40      2.39 o 
   4   2  18        0.16        2.61      2.99 o 
   5   2  18        0.32       -4.04      4.04 o 
   6   2  18        1.52        2.72      3.01 o 
   7   2  18        0.00       -3.20      3.20 o 
   8   2  18        0.19       -3.14      3.14 o 
   9   2  18        1.16       -3.17      3.17 o 
  10   2  18        0.00        0.31      4.69 o 
 -15   3  18      425.63      452.26     14.35 o 
 -14   3  18      148.23      162.16      8.08 o 
 -13   3  18      303.55      327.37      9.07 o 
 -12   3  18      120.54      138.75      6.55 o 
 -11   3  18       48.05       55.64      4.71 o 
 -10   3  18     1293.16     1284.09     19.12 o 
  -9   3  18     1079.83     1073.44     16.66 o 
  -8   3  18        1.41       -2.55      2.55 o 
  -7   3  18     4616.85     4670.42     50.75 o 
  -6   3  18     4476.00     4411.32     52.93 o 
  -5   3  18     2197.21     2169.12     23.30 o 
  -4   3  18      216.03      199.65      6.74 o 
  -3   3  18      428.37      432.61      7.60 o 
  -2   3  18      173.31      153.48      4.91 o 
  -1   3  18     3313.62     3503.19     35.10 o 
   0   3  18     1800.57     1849.01     20.28 o 
   1   3  18     2839.40     2928.36     29.91 o 
   2   3  18     2265.41     2439.56     25.72 o 
   3   3  18      259.01      274.30      7.27 o 
   4   3  18     2670.99     2755.38     34.25 o 
   5   3  18      431.15      486.49      9.66 o 
   6   3  18      100.30       95.90      5.77 o 
   7   3  18     1679.98     1607.03     27.03 o 
   8   3  18        0.68       -1.64      3.30 o 
   9   3  18        0.03       -3.74      3.74 o 
  10   3  18     1116.37     1156.69     20.05 o 
 -14   4  18        8.19        2.16      3.92 o 
 -13   4  18        2.22       -0.03      3.52 o 
 -12   4  18        3.94        0.28      3.04 o 
 -11   4  18        4.77        0.30      2.84 o 
 -10   4  18        1.86        1.64      2.92 o 
  -9   4  18        0.12        0.73      2.39 o 
  -8   4  18        6.87        8.05      2.72 o 
  -7   4  18        0.30        2.25      2.50 o 
  -6   4  18        3.69        4.37      2.39 o 
  -5   4  18       18.36       18.01      3.52 o 
  -4   4  18        0.98       -2.53      2.53 o 
  -3   4  18        0.59        0.93      2.43 o 
  -2   4  18        0.89       -2.32      2.32 o 
  -1   4  18        0.36        1.08      2.63 o 
   0   4  18        0.97        3.64      3.03 o 
   1   4  18        8.25        9.88      2.69 o 
   2   4  18        0.50        0.89      2.54 o 
   3   4  18        2.60        3.75      3.21 o 
   4   4  18        0.24        1.34      2.83 o 
   5   4  18        0.68       -3.33      3.33 o 
   6   4  18        6.31        7.72      3.53 o 
   7   4  18        0.26       -1.33      3.54 o 
   8   4  18        0.02       -2.76      3.22 o 
   9   4  18        0.12        0.21      4.17 o 
 -14   5  18      129.71      138.56      7.68 o 
 -13   5  18      126.19      134.65      7.45 o 
 -12   5  18      215.72      224.99      8.63 o 
 -11   5  18       13.17       19.20      4.19 o 
 -10   5  18     1298.41     1241.96     20.41 o 
  -9   5  18      726.97      735.47     12.24 o 
  -8   5  18        0.75       -0.51      2.50 o 
  -7   5  18     1985.49     1974.21     24.14 o 
  -6   5  18     3479.26     3439.90     41.38 o 
  -5   5  18     1621.87     1546.16     23.52 o 
  -4   5  18       75.81       73.14      5.08 o 
  -3   5  18      587.95      618.20     11.40 o 
  -2   5  18      259.03      255.83      7.13 o 
  -1   5  18     2107.78     2046.34     26.71 o 
   0   5  18      737.60      746.87     13.02 o 
   1   5  18      983.52      985.53     17.28 o 
   2   5  18      939.15      996.32     17.57 o 
   3   5  18      494.49      516.95     10.70 o 
   4   5  18     2336.05     2349.27     30.37 o 
   5   5  18       51.21       42.89      5.21 o 
   6   5  18       17.71       21.90      4.54 o 
   7   5  18      538.71      541.37     14.09 o 
   8   5  18       79.60       66.71      6.42 o 
   9   5  18       61.89       66.71      6.06 o 
 -13   6  18       14.90        9.31      4.30 o 
 -12   6  18        0.06       -1.44      3.47 o 
 -11   6  18       13.90       15.66      3.55 o 
 -10   6  18        0.00       -0.96      2.90 o 
  -9   6  18        0.72        3.79      2.87 o 
  -8   6  18       21.00       26.38      3.72 o 
  -7   6  18        5.00       11.27      3.12 o 
  -6   6  18        0.09        4.87      2.95 o 
  -5   6  18        8.65        8.17      3.32 o 
  -4   6  18        5.70        7.79      3.26 o 
  -3   6  18        0.53       -2.56      2.56 o 
  -2   6  18       11.23       11.41      2.96 o 
  -1   6  18        1.94        3.80      2.65 o 
   0   6  18        1.39       -2.41      2.41 o 
   1   6  18        3.43        0.04      3.17 o 
   2   6  18        1.36        4.98      2.98 o 
   3   6  18        4.50        7.71      3.75 o 
   4   6  18        1.21        1.28      3.23 o 
   5   6  18        0.00       -3.01      3.01 o 
   6   6  18        8.33        2.13      3.99 o 
   7   6  18        3.13        2.66      4.55 o 
   8   6  18        3.81        0.11      4.99 o 
 -12   7  18      184.54      179.81      9.71 o 
 -11   7  18       11.39       11.89      4.55 o 
 -10   7  18      540.94      519.72     12.70 o 
  -9   7  18     1884.37     1848.44     30.10 o 
  -8   7  18      399.38      392.43     12.63 o 
  -7   7  18       16.08       27.84      6.32 o 
  -6   7  18     1131.03     1079.98     18.85 o 
  -5   7  18       13.85        8.78      3.56 o 
  -4   7  18       66.17       55.47      5.05 o 
  -3   7  18     2635.07     2627.89     36.03 o 
  -2   7  18      780.44      812.55     14.23 o 
  -1   7  18        3.96        8.83      3.05 o 
   0   7  18      232.73      242.35      7.51 o 
   1   7  18        0.41       -1.24      2.67 o 
   2   7  18       86.93       98.17      5.61 o 
   3   7  18      331.20      340.22      9.17 o 
   4   7  18      336.53      327.13     10.74 o 
   5   7  18        9.85        5.23      4.09 o 
   6   7  18        6.51       10.87      4.62 o 
   7   7  18      273.14      284.21     12.07 o 
 -11   8  18       56.29       61.62      8.26 o 
 -10   8  18        0.89        3.89      5.00 o 
  -9   8  18        0.15       -0.31      4.00 o 
  -8   8  18       73.23       79.94      6.97 o 
  -7   8  18       15.32       15.97      4.42 o 
  -6   8  18        5.86        5.36      3.97 o 
  -5   8  18       59.21       63.03      6.08 o 
  -4   8  18        0.86        0.64      3.98 o 
  -3   8  18        9.00        7.81      3.39 o 
  -2   8  18       23.74       34.40      4.31 o 
  -1   8  18       33.91       33.01      4.34 o 
   0   8  18       11.36        9.18      3.09 o 
   1   8  18       10.55        4.45      2.97 o 
   2   8  18        0.10       -0.48      2.96 o 
   3   8  18       14.61       14.39      3.62 o 
   4   8  18        8.19        6.79      3.63 o 
   5   8  18        1.14       -0.05      4.13 o 
  -9   9  18     1150.84     1132.06     42.20 o 
  -8   9  18      644.92      618.03     16.45 o 
  -7   9  18      444.41      494.58     20.79 o 
  -6   9  18       70.93       67.95      6.78 o 
  -5   9  18       39.18       35.75      5.92 o 
  -4   9  18       83.74       84.07      6.78 o 
  -3   9  18     1338.62     1371.68     23.64 o 
  -2   9  18      622.14      652.12     14.74 o 
  -1   9  18      146.56      140.46      7.62 o 
   0   9  18      102.45      102.22      6.74 o 
   1   9  18      110.21      110.52      8.03 o 
   2   9  18      199.03      207.31      9.21 o 
   3   9  18       62.29       59.20      5.87 o 
   4   9  18      100.70      103.51      7.31 o 
  -6  10  18        6.39       13.62      7.77 o 
  -5  10  18      141.42      146.52     10.30 o 
  -4  10  18        2.82        1.99      3.73 o 
  -3  10  18       10.80       16.99      5.23 o 
  -2  10  18       34.11       33.59      5.11 o 
  -1  10  18        0.12        2.28      3.29 o 
   0  10  18        5.71       11.41      6.45 o 
   1  10  18       88.81       90.64      9.78 o 
 -15   1  19        0.49       -4.67      4.67 o 
 -14   1  19       46.63       40.71      4.46 o 
 -13   1  19      157.90      175.90      6.38 o 
 -12   1  19       35.81       35.73      4.57 o 
 -11   1  19        0.08       -2.41      2.97 o 
 -10   1  19       75.80       79.52      4.57 o 
  -9   1  19       98.12      101.43     10.61 o 
  -8   1  19      130.27      120.24      4.96 o 
  -7   1  19       96.64      100.18      4.60 o 
  -6   1  19        5.98        6.19      2.96 o 
  -5   1  19       24.54       35.02      4.33 o 
  -4   1  19       48.13       43.93      4.14 o 
  -3   1  19       35.08       27.06      3.54 o 
  -2   1  19       20.24       18.81      2.83 o 
  -1   1  19       11.76        9.65      2.58 o 
   0   1  19        2.29       -0.70      2.45 o 
   1   1  19       17.57       16.32      2.92 o 
   2   1  19       27.25       18.70      3.59 o 
   3   1  19       16.47       18.44      3.63 o 
   4   1  19        5.52        5.25      3.23 o 
   5   1  19        5.38        7.51      3.50 o 
   6   1  19        5.06       12.21      4.76 o 
   7   1  19        4.65       -2.52      4.24 o 
   8   1  19       37.36       34.97      5.22 o 
   9   1  19       16.29        7.41      4.56 o 
 -15   2  19       85.66       73.14      6.16 o 
 -14   2  19       17.92       15.54      4.97 o 
 -13   2  19        0.17       -2.97      2.97 o 
 -12   2  19      249.02      271.09      8.22 o 
 -11   2  19       44.53       52.39      4.53 o 
 -10   2  19       19.99       16.43      3.25 o 
  -9   2  19      109.67      105.86      4.91 o 
  -8   2  19        9.42       10.53      2.73 o 
  -7   2  19      483.12      495.87     13.54 o 
  -6   2  19      323.35      328.60      8.88 o 
  -5   2  19       14.40       17.79      2.97 o 
  -4   2  19        8.01        4.61      3.21 o 
  -3   2  19        4.40        3.03      2.35 o 
  -2   2  19        0.30       -1.81      2.23 o 
  -1   2  19      158.71      151.86      4.67 o 
   0   2  19       10.69        9.15      2.47 o 
   1   2  19        1.23       -2.18      2.18 o 
   2   2  19      143.71      141.93      5.20 o 
   3   2  19        6.10        5.87      3.20 o 
   4   2  19       13.74        7.57      3.25 o 
   5   2  19       59.89       51.04      4.64 o 
   6   2  19       88.24       81.20      5.47 o 
   7   2  19        0.95       -0.05      3.13 o 
   8   2  19        0.79       -2.36      3.42 o 
   9   2  19        1.49        0.21      4.50 o 
 -14   3  19       77.79       62.35      5.95 o 
 -13   3  19      241.79      249.84      9.15 o 
 -12   3  19       20.53       18.93      3.89 o 
 -11   3  19        7.65        0.66      3.05 o 
 -10   3  19      186.05      180.40      6.82 o 
  -9   3  19       75.79       65.29      4.80 o 
  -8   3  19        3.04        0.47      3.08 o 
  -7   3  19      292.53      295.21      7.20 o 
  -6   3  19        2.02        1.20      2.41 o 
  -5   3  19      171.72      176.90      6.22 o 
  -4   3  19      142.62      137.77      4.73 o 
  -3   3  19       24.42       20.28      2.76 o 
  -2   3  19        4.10        2.72      2.35 o 
  -1   3  19      255.26      256.55      6.30 o 
   0   3  19       26.18       24.91      3.00 o 
   1   3  19        2.44        0.53      2.23 o 
   2   3  19        5.55        9.22      2.62 o 
   3   3  19        3.36        6.54      2.78 o 
   4   3  19      397.28      393.57      8.54 o 
   5   3  19       38.25       37.63      4.97 o 
   6   3  19      154.77      152.94      7.17 o 
   7   3  19        2.40        0.55      6.31 o 
   8   3  19        0.17       -0.45      3.67 o 
   9   3  19        0.04        4.01      4.05 o 
 -14   4  19       91.80       95.23      6.73 o 
 -13   4  19       45.49       43.42      5.24 o 
 -12   4  19      269.32      272.25      8.43 o 
 -11   4  19       24.47       15.80      3.63 o 
 -10   4  19       44.26       42.07      4.34 o 
  -9   4  19       72.51       72.39      4.98 o 
  -8   4  19       10.68       10.69      2.88 o 
  -7   4  19      190.95      195.25      8.17 o 
  -6   4  19        2.29        2.22      2.53 o 
  -5   4  19        2.29       -1.58      2.64 o 
  -4   4  19      100.42       88.31      4.93 o 
  -3   4  19      410.65      405.06      8.39 o 
  -2   4  19      295.37      295.45      8.03 o 
  -1   4  19        5.29        2.83      2.75 o 
   0   4  19       68.05       56.04      4.30 o 
   1   4  19       15.28       13.51      3.28 o 
   2   4  19     1063.58     1100.04     16.48 o 
   3   4  19       24.72       29.02      3.57 o 
   4   4  19       97.29       75.41      5.43 o 
   5   4  19      111.75       99.21      5.50 o 
   6   4  19        0.12        2.11      3.48 o 
   7   4  19       16.78       17.81      4.11 o 
   8   4  19      258.71      257.83      9.21 o 
 -13   5  19       41.88       43.32      5.34 o 
 -12   5  19       10.39        6.56      4.11 o 
 -11   5  19       86.82       81.95      5.54 o 
 -10   5  19       35.54       24.96      3.99 o 
  -9   5  19       16.11       12.15      3.46 o 
  -8   5  19       83.83       83.71      7.68 o 
  -7   5  19      280.77      283.84      7.41 o 
  -6   5  19      116.91      115.22      6.24 o 
  -5   5  19       59.08       55.86      5.97 o 
  -4   5  19       44.80       40.95      5.79 o 
  -3   5  19        3.56        0.70      2.89 o 
  -2   5  19        6.77       12.91      3.47 o 
  -1   5  19      352.89      346.45      9.41 o 
   0   5  19       26.87       31.22      4.03 o 
   1   5  19        9.87        5.03      3.34 o 
   2   5  19       12.98       10.05      3.67 o 
   3   5  19      113.46      114.38      5.95 o 
   4   5  19      769.40      756.80     14.71 o 
   5   5  19      114.17      103.75      6.92 o 
   6   5  19      140.76      130.22      7.83 o 
   7   5  19       14.26        9.02      4.77 o 
   8   5  19      299.30      266.48     10.07 o 
 -12   6  19      226.58      218.31      9.20 o 
 -11   6  19       14.87        8.19      4.11 o 
 -10   6  19       34.38       33.18      4.23 o 
  -9   6  19        0.06       -0.76      2.83 o 
  -8   6  19      296.12      291.27     10.25 o 
  -7   6  19      120.23      114.63      5.98 o 
  -6   6  19        8.68       10.75      3.61 o 
  -5   6  19        0.41       -2.84      2.84 o 
  -4   6  19      211.12      196.48      7.44 o 
  -3   6  19       11.77        8.76      4.71 o 
  -2   6  19       12.30       12.52      3.15 o 
  -1   6  19       33.98       33.85      4.13 o 
   0   6  19       34.99       24.98      3.72 o 
   1   6  19        3.64       -1.10      3.48 o 
   2   6  19      880.06      881.15     16.80 o 
   3   6  19        0.28        2.16      3.60 o 
   4   6  19       70.81       72.84      5.82 o 
   5   6  19      274.93      272.08     10.43 o 
   6   6  19       17.73        7.07      5.32 o 
   7   6  19        1.10       -5.65      5.65 o 
 -11   7  19       52.67       43.70      6.11 o 
 -10   7  19      112.34      110.93      6.84 o 
  -9   7  19      221.97      217.21      8.42 o 
  -8   7  19      181.03      174.13      7.98 o 
  -7   7  19      286.88      288.38     12.23 o 
  -6   7  19      195.98      201.64      7.96 o 
  -5   7  19        6.03        3.50      3.32 o 
  -4   7  19      187.58      183.11      7.84 o 
  -3   7  19      115.08      123.74      6.02 o 
  -2   7  19      250.82      247.87      7.60 o 
  -1   7  19       45.40       44.31      4.28 o 
   0   7  19       65.21       65.29      4.84 o 
   1   7  19       12.61        9.85      3.23 o 
   2   7  19       16.46       16.18      4.10 o 
   3   7  19       40.63       41.09      4.96 o 
   4   7  19      253.37      243.93      9.21 o 
   5   7  19        0.22       -3.96      4.36 o 
   6   7  19        2.95        1.57      7.34 o 
 -10   8  19      160.25      166.30      8.22 o 
  -9   8  19       51.73       58.93      5.39 o 
  -8   8  19       81.96       74.67      5.90 o 
  -7   8  19      376.23      381.78     12.76 o 
  -6   8  19      370.22      352.19     12.09 o 
  -5   8  19        1.09        1.95      3.84 o 
  -4   8  19      372.72      359.93     11.46 o 
  -3   8  19       11.68       10.03      3.21 o 
  -2   8  19       15.09       22.96      4.65 o 
  -1   8  19      187.65      191.60      7.20 o 
   0   8  19        0.62        0.03      2.96 o 
   1   8  19        4.04        5.40      3.60 o 
   2   8  19      564.60      558.63     12.19 o 
   3   8  19       12.09        7.21      4.20 o 
   4   8  19       15.64       18.57      4.74 o 
  -8   9  19      149.62      135.60     13.01 o 
  -7   9  19      249.62      259.47     10.99 o 
  -6   9  19      106.90       95.30      8.55 o 
  -5   9  19      246.40      232.14     11.47 o 
  -4   9  19      401.59      408.22     11.61 o 
  -3   9  19      108.42      105.38      6.97 o 
  -2   9  19      133.65      129.95      7.59 o 
  -1   9  19      130.67      145.16      7.97 o 
   0   9  19       26.61       33.84      5.08 o 
   1   9  19       59.61       53.91      5.64 o 
   2   9  19       88.34      101.84      8.81 o 
 -14   0  20       11.67        2.59      8.53 o 
 -13   0  20        6.34       -3.44      7.78 o 
 -12   0  20     4119.66     4273.22    184.27 o 
 -11   0  20      623.84      638.58     16.28 o 
 -10   0  20      903.21      906.77     24.18 o 
  -9   0  20     2136.31     2213.32     39.37 o 
  -8   0  20       44.18       42.69      6.44 o 
  -7   0  20      353.05      354.53     11.23 o 
  -6   0  20     1553.17     1610.45     29.90 o 
  -5   0  20      298.20      296.84     12.44 o 
  -4   0  20     5106.06     5086.12     79.98 o 
  -3   0  20      585.77      620.37     23.86 o 
  -2   0  20      203.98      218.43     13.96 o 
  -1   0  20      765.15      813.41     15.23 o 
   0   0  20       81.72       89.26      5.29 o 
   1   0  20      115.56       82.65      8.69 o 
   2   0  20     7327.19     7232.66    214.82 o 
   3   0  20        0.26        2.91      5.69 o 
   4   0  20      849.02      870.16     24.82 o 
   5   0  20     7226.11     7353.65    138.33 o 
   6   0  20       89.33       89.27      9.56 o 
   7   0  20        2.86       -0.17      5.49 o 
   8   0  20       79.14       51.09      8.56 o 
   9   0  20      102.01       90.72     13.51 o 
 -14   1  20        0.10       -7.79      7.79 o 
 -13   1  20        5.82       -1.81      4.82 o 
 -12   1  20        4.18        5.04      5.09 o 
 -11   1  20        4.38        5.05      3.47 o 
 -10   1  20        0.01        0.63      3.25 o 
  -9   1  20        1.37       -2.01      2.78 o 
  -8   1  20        0.05       -3.35      3.65 o 
  -7   1  20        1.81       -2.02      3.49 o 
  -6   1  20        1.67        2.12      3.51 o 
  -5   1  20        3.61        3.50      3.48 o 
  -4   1  20        4.63        5.99      3.62 o 
  -3   1  20        0.52        2.18      2.94 o 
  -2   1  20        0.11       -1.88      2.75 o 
  -1   1  20        0.05       -0.54      2.44 o 
   0   1  20        0.22       -2.54      2.54 o 
   1   1  20        0.51        3.34      2.84 o 
   2   1  20        0.44       -1.22      3.41 o 
   3   1  20        0.06       -3.05      3.05 o 
   4   1  20        0.04       -3.34      3.34 o 
   5   1  20        0.43       -1.75      4.32 o 
   6   1  20        0.27       -0.72      4.13 o 
   7   1  20        2.72       -1.02      3.98 o 
   8   1  20        0.14        5.22      5.96 o 
   9   1  20        0.33       -1.36      6.20 o 
 -14   2  20        3.64       -1.39      4.05 o 
 -13   2  20       26.77       22.16      4.06 o 
 -12   2  20     2234.61     2264.71     30.15 o 
 -11   2  20      238.75      242.33      7.84 o 
 -10   2  20        0.03       -0.54      2.79 o 
  -9   2  20     1693.85     1720.63     21.59 o 
  -8   2  20      442.97      451.37      8.94 o 
  -7   2  20     1278.99     1321.89     17.47 o 
  -6   2  20      891.63      916.47     18.51 o 
  -5   2  20      561.79      540.76      9.50 o 
  -4   2  20      162.42      144.13      6.31 o 
  -3   2  20      155.62      161.97      5.09 o 
  -2   2  20      726.01      760.54     10.91 o 
  -1   2  20      925.28      962.66     13.51 o 
   0   2  20       32.18       28.83      3.05 o 
   1   2  20     1535.63     1560.92     18.15 o 
   2   2  20     4875.36     5056.16     55.67 o 
   3   2  20        0.70       -2.85      2.85 o 
   4   2  20      861.11      866.96     15.19 o 
   5   2  20     3244.51     3151.39     54.32 o 
   6   2  20        1.68       -3.09      3.34 o 
   7   2  20      520.19      529.10     11.41 o 
   8   2  20      957.66      906.07     21.75 o 
 -14   3  20        0.08       -5.42      5.42 o 
 -13   3  20        5.78       -0.35      4.00 o 
 -12   3  20        7.52       -1.75      3.28 o 
 -11   3  20        2.07       -1.31      3.12 o 
 -10   3  20        0.00       -2.64      2.64 o 
  -9   3  20        1.87       -1.13      2.90 o 
  -8   3  20        0.15       -1.46      2.85 o 
  -7   3  20        4.52        8.71      2.93 o 
  -6   3  20        3.10        1.71      2.91 o 
  -5   3  20        1.38       -1.26      2.64 o 
  -4   3  20        0.47        0.99      2.48 o 
  -3   3  20        4.01        4.44      2.41 o 
  -2   3  20        1.03        1.55      2.40 o 
  -1   3  20        0.00       -2.19      2.41 o 
   0   3  20        4.01       -1.12      2.68 o 
   1   3  20        0.28       -0.08      2.54 o 
   2   3  20        0.32       -1.75      2.56 o 
   3   3  20        3.04       -3.30      3.30 o 
   4   3  20        3.12       -1.49      4.98 o 
   5   3  20        2.13        3.14      4.14 o 
   6   3  20        0.66       -1.88      4.01 o 
   7   3  20        0.26       -3.27      4.12 o 
   8   3  20        2.18        1.90      3.94 o 
 -13   4  20       24.54       21.34      4.82 o 
 -12   4  20     1160.44     1149.78     20.49 o 
 -11   4  20       88.53       78.74      5.50 o 
 -10   4  20      334.43      323.61      8.96 o 
  -9   4  20     1557.41     1531.41     22.26 o 
  -8   4  20     1408.80     1376.53     22.17 o 
  -7   4  20     1625.03     1618.50     20.98 o 
  -6   4  20      162.43      175.85      8.92 o 
  -5   4  20      200.15      193.75      6.67 o 
  -4   4  20      606.74      592.96     11.13 o 
  -3   4  20      181.26      185.90      6.25 o 
  -2   4  20     1771.26     1810.96     31.61 o 
  -1   4  20      474.18      451.21      9.87 o 
   0   4  20       98.08      112.49      5.64 o 
   1   4  20     2474.07     2590.63     32.56 o 
   2   4  20     3226.01     3315.29     40.12 o 
   3   4  20        5.40       -1.44      2.98 o 
   4   4  20      620.23      615.43     12.89 o 
   5   4  20      688.69      649.27     14.20 o 
   6   4  20      136.67      136.66      7.06 o 
   7   4  20     1405.16     1396.69     25.28 o 
   8   4  20     1674.65     1667.28     35.30 o 
 -13   5  20        0.55       -3.18      5.67 o 
 -12   5  20        0.04        1.67      3.71 o 
 -11   5  20        0.09       -0.11      3.81 o 
 -10   5  20        7.95       17.05      3.73 o 
  -9   5  20        4.88        7.21      3.33 o 
  -8   5  20        0.04        0.90      2.71 o 
  -7   5  20        2.95        3.82      2.76 o 
  -6   5  20        0.31       -2.87      2.96 o 
  -5   5  20        3.31        1.72      3.11 o 
  -4   5  20        0.47        1.14      2.84 o 
  -3   5  20        4.51        3.36      3.12 o 
  -2   5  20        0.68        1.71      3.11 o 
  -1   5  20        0.08       -0.27      3.09 o 
   0   5  20       16.63       12.20      3.79 o 
   1   5  20        0.32        3.44      3.46 o 
   2   5  20        0.37       -1.38      3.42 o 
   3   5  20        5.82        7.69      3.69 o 
   4   5  20        2.44       -3.68      3.68 o 
   5   5  20        1.20        0.63      4.13 o 
   6   5  20       16.96       14.84      4.81 o 
   7   5  20        7.27        7.70      8.20 o 
 -12   6  20     1383.51     1377.34     39.10 o 
 -11   6  20      172.01      200.62     12.19 o 
 -10   6  20      152.97      153.25     12.76 o 
  -9   6  20     1496.46     1485.87     38.72 o 
  -8   6  20      570.28      554.12     11.82 o 
  -7   6  20      176.86      173.77      7.71 o 
  -6   6  20      294.19      284.76      9.16 o 
  -5   6  20       35.72       27.38      4.33 o 
  -4   6  20      645.54      668.78     18.17 o 
  -3   6  20      291.36      313.44      9.32 o 
  -2   6  20      242.51      240.48      8.41 o 
  -1   6  20      201.99      196.57      7.91 o 
   0   6  20        8.82        9.19      3.64 o 
   1   6  20      319.69      327.29      9.87 o 
   2   6  20     2317.36     2348.27     38.35 o 
   3   6  20        0.75       -2.35      3.46 o 
   4   6  20      223.68      231.84      9.66 o 
   5   6  20     1599.45     1556.34     31.89 o 
   6   6  20        4.47       -0.93      4.66 o 
 -10   7  20       15.27       11.54      4.17 o 
  -9   7  20        8.10        8.05      3.90 o 
  -8   7  20        0.06       -1.28      3.34 o 
  -7   7  20        5.01       -1.54      3.42 o 
  -6   7  20       12.40       15.71      3.98 o 
  -5   7  20        0.94        4.30      3.57 o 
  -4   7  20       14.85       18.47      3.52 o 
  -3   7  20       19.19       21.70      3.64 o 
  -2   7  20       15.86       18.48      3.58 o 
  -1   7  20        0.51        3.25      2.97 o 
   0   7  20       27.23       29.50      4.43 o 
   1   7  20        6.02        8.08      3.79 o 
   2   7  20        0.01        0.25      3.70 o 
   3   7  20       34.10       29.39      4.98 o 
   4   7  20        9.52        1.49      4.09 o 
   5   7  20        0.02       -4.98      5.82 o 
  -9   8  20      707.98      703.72     17.05 o 
  -8   8  20       33.97       40.54      5.14 o 
  -7   8  20       44.60       44.09      5.26 o 
  -6   8  20      515.24      517.30     13.86 o 
  -5   8  20      203.38      199.30      8.96 o 
  -4   8  20      553.93      540.68     14.88 o 
  -3   8  20        2.10        2.72      3.03 o 
  -2   8  20      118.66      129.96      6.60 o 
  -1   8  20      488.81      480.63     11.12 o 
   0   8  20      192.53      198.21      8.67 o 
   1   8  20      164.02      170.61      9.43 o 
   2   8  20      750.83      743.89     15.98 o 
   3   8  20        0.50        0.37      4.24 o 
  -6   9  20       71.99       59.19     12.22 o 
  -5   9  20        1.48        5.32      4.37 o 
  -4   9  20       14.31       13.27      3.91 o 
  -3   9  20       38.73       47.58      7.43 o 
  -2   9  20        0.54        6.27      4.34 o 
  -1   9  20        2.89       12.79      5.82 o 
   0   9  20       96.48      104.10     10.43 o 
 -14   1  21       17.72       15.59     11.65 o 
 -13   1  21       83.46       94.72     14.87 o 
 -12   1  21      144.90      170.21      7.74 o 
 -11   1  21      123.22      119.48      8.09 o 
 -10   1  21       19.96       17.22      4.61 o 
  -9   1  21        0.41       -2.81      3.84 o 
  -8   1  21       76.78       78.63      5.76 o 
  -7   1  21       91.26       92.75      7.17 o 
  -6   1  21        9.76       10.48      3.97 o 
  -5   1  21        1.77       -3.52      3.52 o 
  -4   1  21       74.65       79.45      5.29 o 
  -3   1  21        1.40        2.39      3.13 o 
  -2   1  21        0.23       -2.95      2.95 o 
  -1   1  21       15.85       17.55      3.17 o 
   0   1  21       44.99       51.40      4.19 o 
   1   1  21       22.87       24.12      4.05 o 
   2   1  21       42.00       38.73      4.41 o 
   3   1  21       11.51       15.96      3.91 o 
   4   1  21        0.03       -4.41      4.41 o 
   5   1  21       25.17       27.45      5.18 o 
   6   1  21        0.17       -3.83      3.83 o 
   7   1  21        8.65        1.85      4.56 o 
   8   1  21        5.31       13.04      7.10 o 
 -13   2  21       92.57       88.15      7.96 o 
 -12   2  21      112.86      115.74      7.00 o 
 -11   2  21      214.53      196.76      8.33 o 
 -10   2  21       56.63       63.96      5.68 o 
  -9   2  21       14.76       17.36      4.09 o 
  -8   2  21       47.81       44.64      4.49 o 
  -7   2  21        0.63       -2.90      2.90 o 
  -6   2  21      254.25      263.05      8.37 o 
  -5   2  21      221.88      234.36      8.07 o 
  -4   2  21        9.64        5.71      3.39 o 
  -3   2  21        2.70        1.44      3.27 o 
  -2   2  21       62.94       67.93      4.65 o 
  -1   2  21       12.58        7.18      3.29 o 
   0   2  21        0.17        3.21      3.22 o 
   1   2  21      107.73      109.38      5.05 o 
   2   2  21       59.40       54.56      4.77 o 
   3   2  21        3.54       10.50      3.81 o 
   4   2  21       63.73       57.68      4.96 o 
   5   2  21       24.05       23.80      4.03 o 
   6   2  21       38.64       30.09      4.32 o 
   7   2  21       52.40       49.93      6.82 o 
 -13   3  21      102.70       88.56      6.54 o 
 -12   3  21      146.75      152.44      7.98 o 
 -11   3  21       95.41       98.89      5.90 o 
 -10   3  21      149.34      143.39      6.67 o 
  -9   3  21       22.25       24.38      3.89 o 
  -8   3  21       35.76       36.92      4.11 o 
  -7   3  21       54.23       41.57      4.38 o 
  -6   3  21        6.00        2.96      3.00 o 
  -5   3  21        8.72        4.22      2.84 o 
  -4   3  21      291.58      301.55      7.60 o 
  -3   3  21        8.53       10.39      2.99 o 
  -2   3  21        1.39        0.55      2.83 o 
  -1   3  21      323.52      337.72     11.09 o 
   0   3  21       22.00       27.01      3.79 o 
   1   3  21        0.17        3.05      3.88 o 
   2   3  21       17.13       16.50      3.72 o 
   3   3  21      119.01      118.18      6.36 o 
   4   3  21       80.89       81.74      5.75 o 
   5   3  21      134.80      121.31      7.26 o 
   6   3  21       21.52       18.48      4.79 o 
   7   3  21       22.37       21.88      4.57 o 
 -13   4  21        0.36       -5.39      5.92 o 
 -12   4  21       97.82       98.40      6.77 o 
 -11   4  21       29.16       29.77      5.00 o 
 -10   4  21      120.79      113.09      6.25 o 
  -9   4  21        4.98        3.63      3.23 o 
  -8   4  21       70.77       66.72      5.02 o 
  -7   4  21       54.42       45.13      4.47 o 
  -6   4  21        5.61        2.29      3.93 o 
  -5   4  21        0.05       -2.74      2.74 o 
  -4   4  21        0.94        2.34      3.57 o 
  -3   4  21        8.26        9.38      3.24 o 
  -2   4  21      340.70      342.33     10.29 o 
  -1   4  21        2.46        7.77      3.73 o 
   0   4  21      116.19      115.81      5.99 o 
   1   4  21       93.61       94.56      5.60 o 
   2   4  21      296.85      290.19      8.39 o 
   3   4  21       29.42       31.85      5.46 o 
   4   4  21      194.17      174.50      7.44 o 
   5   4  21       13.08       12.12      4.41 o 
   6   4  21        2.77       -2.59      7.35 o 
   7   4  21      137.95      140.45     17.05 o 
 -12   5  21        2.19       -1.91      5.11 o 
 -11   5  21       23.27       17.48      4.60 o 
 -10   5  21       29.76       23.81      4.67 o 
  -9   5  21      256.43      250.08      8.16 o 
  -8   5  21        0.00       -2.70      2.70 o 
  -7   5  21       30.25       26.96      3.98 o 
  -6   5  21       49.84       47.37      4.59 o 
  -5   5  21        6.37        2.53      3.23 o 
  -4   5  21      126.86      121.82      6.07 o 
  -3   5  21      146.60      151.24     11.28 o 
  -2   5  21        0.34       -0.93      3.25 o 
  -1   5  21      537.23      546.31     12.49 o 
   0   5  21       28.37       31.91      4.56 o 
   1   5  21       28.31       28.45      4.54 o 
   2   5  21        1.20        0.31      4.59 o 
   3   5  21      158.06      141.32      7.52 o 
   4   5  21      206.09      183.63     10.22 o 
   5   5  21      644.08      633.32     13.85 o 
   6   5  21       33.63       21.73      5.85 o 
 -11   6  21       62.31       53.62      5.88 o 
 -10   6  21       60.52       47.55      5.48 o 
  -9   6  21       26.62       27.46      4.54 o 
  -8   6  21        0.57        0.98      3.54 o 
  -7   6  21      181.46      173.10      7.89 o 
  -6   6  21       25.60       25.02      4.29 o 
  -5   6  21       94.21       98.36      6.42 o 
  -4   6  21       20.24       21.64      4.07 o 
  -3   6  21       18.62       18.60      3.91 o 
  -2   6  21       75.64       72.30      5.65 o 
  -1   6  21       56.13       55.37      5.27 o 
   0   6  21        9.63       14.54      3.98 o 
   1   6  21      145.91      150.48      7.71 o 
   2   6  21      423.55      407.64     11.30 o 
   3   6  21       32.27       23.87      4.76 o 
   4   6  21      373.67      387.30     14.23 o 
   5   6  21      242.59      255.56     24.20 o 
  -9   7  21      220.81      229.77      8.91 o 
  -8   7  21      142.02      143.38      9.73 o 
  -7   7  21      497.41      496.13     12.60 o 
  -6   7  21      212.08      205.88     10.52 o 
  -5   7  21       88.17       80.79      6.47 o 
  -4   7  21       92.93       96.29      6.43 o 
  -3   7  21      130.00      136.01      7.34 o 
  -2   7  21       11.93       10.65      3.83 o 
  -1   7  21      288.76      272.16     10.05 o 
   0   7  21      319.66      318.39     12.35 o 
   1   7  21       32.78       39.07      6.26 o 
   2   7  21      190.26      193.75      8.97 o 
   3   7  21      213.46      220.53      9.17 o 
  -7   8  21       25.32       28.55      5.56 o 
  -6   8  21      308.20      309.63     10.79 o 
  -5   8  21      514.56      519.22     11.76 o 
  -4   8  21       48.06       37.39      4.42 o 
  -3   8  21       49.80       44.96      4.66 o 
  -2   8  21       47.10       46.81      5.29 o 
  -1   8  21      104.12      108.21      7.05 o 
   0   8  21       24.08       37.44      5.07 o 
   1   8  21      241.08      248.42     11.36 o 
 -13   0  22        3.60       -3.40      8.05 o 
 -12   0  22        0.37       -2.28      8.35 o 
 -11   0  22        1.03       -7.51      7.51 o 
 -10   0  22        3.66       -1.58      7.93 o 
  -9   0  22        7.34        8.74      8.18 o 
  -8   0  22        0.99        5.61     11.41 o 
  -7   0  22        1.06        0.55     11.99 o 
  -6   0  22        0.02        1.07      7.26 o 
  -5   0  22        0.12       -6.78      6.78 o 
  -4   0  22        1.17        0.50      9.35 o 
  -3   0  22        4.89       -6.56      6.56 o 
  -2   0  22        0.97       -6.07      6.07 o 
  -1   0  22        0.50       -2.35      6.38 o 
   0   0  22        0.36       -5.72      5.72 o 
   1   0  22        0.61       -1.11      6.22 o 
   2   0  22        0.40       -8.28      8.90 o 
   3   0  22        1.41       -0.45      6.53 o 
   4   0  22        0.15       -2.02      6.37 o 
   5   0  22        0.39       -3.75      5.88 o 
   6   0  22        0.85       -5.96      5.96 o 
   7   0  22        0.02       11.85     10.18 o 
 -13   1  22     1355.88     1404.07     41.62 o 
 -12   1  22       43.94       34.59      6.58 o 
 -11   1  22       40.82       37.49      7.01 o 
 -10   1  22     1992.68     2167.70     31.29 o 
  -9   1  22        6.93        9.82      4.35 o 
  -8   1  22       38.75       35.35      4.89 o 
  -7   1  22     2631.66     2642.28     36.23 o 
  -6   1  22      777.30      774.51     14.81 o 
  -5   1  22      839.51      842.83     15.49 o 
  -4   1  22     5074.42     5259.21     65.25 o 
  -3   1  22        0.84       -3.24      3.24 o 
  -2   1  22      233.10      215.39      9.29 o 
  -1   1  22     5041.84     5044.31     74.32 o 
   0   1  22      610.15      597.70     12.03 o 
   1   1  22      186.36      166.49      6.91 o 
   2   1  22     4538.96     4657.39     68.97 o 
   3   1  22      103.69      106.61      7.31 o 
   4   1  22      636.17      636.72     14.98 o 
   5   1  22      111.34      109.70      7.40 o 
   6   1  22        7.16       -0.07      4.57 o 
   7   1  22       22.15       33.62      7.94 o 
 -13   2  22        0.03       -0.45      6.43 o 
 -12   2  22        0.23        0.91      5.21 o 
 -11   2  22        0.69       -2.85      4.78 o 
 -10   2  22        1.31       -0.50      5.27 o 
  -9   2  22        0.23       -3.54      4.52 o 
  -8   2  22        0.06       -1.80      3.94 o 
  -7   2  22        0.00       -3.80      3.80 o 
  -6   2  22        0.46       -2.41      3.96 o 
  -5   2  22        1.20       -3.83      3.83 o 
  -4   2  22        0.97        0.95      3.49 o 
  -3   2  22        0.57       -3.29      3.29 o 
  -2   2  22        0.10       -2.28      4.33 o 
  -1   2  22        0.34       -3.46      3.46 o 
   0   2  22        0.06       -3.34      3.34 o 
   1   2  22        0.20       -4.47      4.47 o 
   2   2  22        0.02       -0.52      3.60 o 
   3   2  22        1.54        2.10      3.64 o 
   4   2  22        0.68       -0.21      3.58 o 
   5   2  22        0.00       -4.80      4.80 o 
   6   2  22        0.30       -0.28      6.12 o 
 -12   3  22      193.94      181.36      8.35 o 
 -11   3  22      417.91      421.00     11.59 o 
 -10   3  22     2087.97     2077.09     28.48 o 
  -9   3  22      274.63      283.11      9.31 o 
  -8   3  22      125.34      129.79      6.48 o 
  -7   3  22       93.14       96.03      6.28 o 
  -6   3  22      172.54      170.47      7.58 o 
  -5   3  22      122.95      128.93      6.37 o 
  -4   3  22     3915.35     3982.96     46.78 o 
  -3   3  22       36.73       37.63      4.80 o 
  -2   3  22     1146.14     1206.63     24.90 o 
  -1   3  22     2940.34     3092.37     48.23 o 
   0   3  22      242.11      245.93      7.76 o 
   1   3  22      143.26      148.00      6.54 o 
   2   3  22     1899.79     1873.92     30.24 o 
   3   3  22      273.20      266.68      9.60 o 
   4   3  22      415.08      413.32     11.66 o 
   5   3  22      795.92      824.67     26.16 o 
   6   3  22       12.45       16.28      4.79 o 
 -12   4  22        1.03        4.21      4.71 o 
 -11   4  22        6.82       -2.20      5.24 o 
 -10   4  22        6.01        0.38      3.71 o 
  -9   4  22        2.02        0.96      3.19 o 
  -8   4  22        4.85        6.06      3.27 o 
  -7   4  22        1.11       -3.25      3.25 o 
  -6   4  22        0.02       -3.82      3.82 o 
  -5   4  22        2.01        4.61      2.96 o 
  -4   4  22        0.54        1.95      3.01 o 
  -3   4  22        7.65        6.22      4.24 o 
  -2   4  22        0.53        3.89      3.25 o 
  -1   4  22        0.08        2.07      3.22 o 
   0   4  22        0.45       -0.69      3.20 o 
   1   4  22        3.93        1.13      3.34 o 
   2   4  22        0.07        3.84      8.32 o 
   3   4  22        1.06       -3.66      4.13 o 
   4   4  22        1.24        3.50      4.34 o 
   5   4  22        0.01       -5.20      5.20 o 
 -11   5  22      111.61       98.69      7.50 o 
 -10   5  22     1778.66     1737.86     27.67 o 
  -9   5  22       30.18       24.21      4.82 o 
  -8   5  22       91.12       84.44      6.30 o 
  -7   5  22      181.71      201.83      7.60 o 
  -6   5  22       41.96       41.25      4.50 o 
  -5   5  22       90.89       78.83      5.16 o 
  -4   5  22     1864.73     1859.90     36.15 o 
  -3   5  22       14.43       10.79      3.76 o 
  -2   5  22      146.04      155.37      7.82 o 
  -1   5  22     3492.24     3564.53     56.61 o 
   0   5  22        1.15        1.03      3.78 o 
   1   5  22        0.45       -3.27      3.27 o 
   2   5  22      573.36      568.65     12.07 o 
   3   5  22        5.89        6.94      4.71 o 
   4   5  22       14.58        7.76      5.92 o 
 -10   6  22        1.01       -4.93      5.24 o 
  -9   6  22        0.37       -3.56      3.56 o 
  -8   6  22       20.67       19.44      6.55 o 
  -7   6  22        0.55        5.77      3.81 o 
  -6   6  22        3.50        1.63      5.20 o 
  -5   6  22       15.98       14.61      3.87 o 
  -4   6  22        0.70        0.34      3.21 o 
  -3   6  22        2.29        3.22      4.18 o 
  -2   6  22       13.69       22.19      4.28 o 
  -1   6  22        0.29        7.92      3.73 o 
   0   6  22        0.75        6.66      3.81 o 
   1   6  22       15.30       14.06      4.39 o 
   2   6  22        0.00       -0.31      3.92 o 
   3   6  22        3.90       -4.27      8.21 o 
  -8   7  22       44.60       45.74      5.94 o 
  -7   7  22     1851.19     1808.56     28.67 o 
  -6   7  22        1.87        2.25      3.97 o 
  -5   7  22      121.92      120.77      9.57 o 
  -4   7  22      484.31      458.59     12.19 o 
  -3   7  22      160.72      170.71      8.34 o 
  -2   7  22      156.27      163.47      8.36 o 
  -1   7  22     3054.61     3066.68     49.26 o 
   0   7  22        2.67        0.24      4.62 o 
   1   7  22        3.73       -0.35      3.81 o 
  -3   8  22       22.89       23.69      6.26 o 
 -12   1  23       31.07       22.11      9.72 o 
 -11   1  23       90.31      100.16     13.12 o 
 -10   1  23       28.21       29.41      4.85 o 
  -9   1  23       16.05        6.79      4.49 o 
  -8   1  23       15.98       18.98      4.53 o 
  -7   1  23       54.94       56.63      5.36 o 
  -6   1  23       12.39        1.10      4.04 o 
  -5   1  23       17.54       18.22      5.12 o 
  -4   1  23       27.50       22.39      4.39 o 
  -3   1  23       25.71       18.34      6.02 o 
  -2   1  23       51.77       53.58      4.84 o 
  -1   1  23        2.01        6.46      3.64 o 
   0   1  23        0.56        1.10      8.86 o 
   1   1  23        2.94       -4.23      4.67 o 
   2   1  23       13.09       14.49      4.93 o 
   3   1  23        3.56        4.02      4.62 o 
   4   1  23       22.32       23.69      5.29 o 
   5   1  23        0.18       -3.95      4.63 o 
 -12   2  23        6.51        9.62     11.94 o 
 -11   2  23      149.22      161.62     14.50 o 
 -10   2  23       99.22      103.91      7.87 o 
  -9   2  23       46.13       40.54      6.01 o 
  -8   2  23       86.48       85.22      7.15 o 
  -7   2  23       11.82        1.07      5.13 o 
  -6   2  23       94.53       92.65      6.04 o 
  -5   2  23      203.43      219.26      8.17 o 
  -4   2  23      187.05      185.18      7.60 o 
  -3   2  23        0.42       -1.03      4.52 o 
  -2   2  23       12.21       15.33      4.10 o 
  -1   2  23        0.05       -2.82      3.53 o 
   0   2  23       25.48       20.48      4.48 o 
   1   2  23        9.06        7.36      4.31 o 
   2   2  23       66.37       63.64      5.16 o 
   3   2  23       15.21       11.46      3.86 o 
   4   2  23       28.92       39.06      6.38 o 
   5   2  23       10.70        5.31      5.56 o 
 -11   3  23      206.68      258.95     26.47 o 
 -10   3  23        0.09       -4.95      4.95 o 
  -9   3  23        6.95       -4.38      4.78 o 
  -8   3  23        0.71       -5.06      5.06 o 
  -7   3  23       83.99       69.74      6.74 o 
  -6   3  23        0.64       -3.98      4.54 o 
  -5   3  23      105.03      111.27      8.12 o 
  -4   3  23       85.51       87.73      6.20 o 
  -3   3  23        1.60       -2.85      3.98 o 
  -2   3  23       94.13      101.75      7.00 o 
  -1   3  23       98.90       89.58      6.62 o 
   0   3  23       18.75       12.71      4.47 o 
   1   3  23       17.83       10.84      4.94 o 
   2   3  23        0.05       -1.25      4.96 o 
   3   3  23       15.06       16.12      5.65 o 
   4   3  23        5.19        2.79      4.33 o 
   5   3  23       78.11       71.83      7.09 o 
 -11   4  23       17.18       18.04      5.11 o 
 -10   4  23        0.17       -3.81      4.92 o 
  -9   4  23        3.29       -1.30      3.98 o 
  -8   4  23       11.24       -0.89      3.95 o 
  -7   4  23       19.44       15.07      4.77 o 
  -6   4  23      120.64      118.80      8.19 o 
  -5   4  23        2.32        2.92      4.32 o 
  -4   4  23       25.78       31.81      4.13 o 
  -3   4  23       87.79       97.85      5.77 o 
  -2   4  23       70.14       68.73      5.09 o 
  -1   4  23        1.01        1.01      3.28 o 
   0   4  23        6.94        1.15      3.32 o 
   1   4  23        0.73       -0.53      3.35 o 
   2   4  23        6.63        6.25      5.16 o 
   3   4  23       44.86       43.33      5.85 o 
   4   4  23      150.29      173.38     11.32 o 
  -9   5  23       61.88       60.48      5.97 o 
  -8   5  23       55.47       44.48      5.45 o 
  -7   5  23       81.49       81.85      6.44 o 
  -6   5  23        1.71        1.27      4.37 o 
  -5   5  23       47.42       46.91      4.64 o 
  -4   5  23      151.41      167.94     12.79 o 
  -3   5  23       34.70       46.08      5.76 o 
  -2   5  23       34.19       40.91      4.55 o 
  -1   5  23      341.29      350.51     14.12 o 
   0   5  23       27.75       20.72      4.04 o 
   1   5  23       64.59       54.24      5.05 o 
   2   5  23       12.24       12.63      7.55 o 
   3   5  23       18.48        8.09      5.32 o 
  -8   6  23        2.71       -3.43      4.94 o 
  -7   6  23      100.87      108.08      7.73 o 
  -6   6  23      488.36      495.77     18.96 o 
  -5   6  23       29.69       30.88      4.71 o 
  -4   6  23       36.56       33.21      4.77 o 
  -3   6  23      167.04      204.03     23.40 o 
  -2   6  23       23.43       57.08     27.67 o 
  -1   6  23       18.76       15.85      4.43 o 
   0   6  23       19.39       32.12      4.87 o 
   1   6  23       21.60       24.00      4.79 o 
  -5   7  23        0.20        4.16      5.63 o 
  -4   7  23      362.56      377.18     17.82 o 
  -3   7  23        7.46        4.80      4.00 o 
  -2   7  23       97.06      103.75      8.37 o 
  -1   7  23      371.59      385.04     18.27 o 
 -11   0  24      172.42      170.26     14.29 o 
 -10   0  24     1763.21     1779.24     80.88 o 
  -9   0  24      885.18      979.22     30.19 o 
  -8   0  24     1391.11     1450.09     38.57 o 
  -7   0  24     1036.18     1048.80     30.96 o 
  -6   0  24      492.58      508.53     20.59 o 
  -5   0  24      244.20      245.32     15.29 o 
  -4   0  24     1681.19     1647.39     41.34 o 
  -3   0  24      816.58      811.82     25.53 o 
  -2   0  24     1689.28     1608.63     54.35 o 
  -1   0  24      433.40      450.59     25.58 o 
   0   0  24      294.55      310.64     15.25 o 
   1   0  24     2583.53     2698.65     57.97 o 
   2   0  24     1184.07     1231.52     65.94 o 
   3   0  24      390.78      403.22     17.67 o 
   4   0  24      314.45      302.69     15.22 o 
 -11   1  24        2.62       -6.59     11.01 o 
 -10   1  24        1.90        5.14      6.16 o 
  -9   1  24        1.22        0.30      5.97 o 
  -8   1  24        0.03       -5.52      5.52 o 
  -7   1  24        0.04       -1.52      5.48 o 
  -6   1  24        0.21       -2.73      3.86 o 
  -5   1  24        1.03       -3.59      5.27 o 
  -4   1  24        0.72       -3.82      5.10 o 
  -3   1  24        2.38        2.46      5.07 o 
  -2   1  24        0.27        3.97      5.71 o 
  -1   1  24        0.12        0.76      5.71 o 
   0   1  24        0.14       -5.27      5.27 o 
   1   1  24        0.00       -0.86      5.64 o 
   2   1  24        1.28       -4.51      4.51 o 
   3   1  24        0.00        1.50      4.86 o 
   4   1  24        0.20       -4.40      4.40 o 
 -11   2  24      581.41      656.16     20.74 o 
 -10   2  24      521.75      569.66     15.28 o 
  -9   2  24      334.88      339.78     11.99 o 
  -8   2  24       48.53       38.44      8.68 o 
  -7   2  24      767.08      781.15     17.70 o 
  -6   2  24      540.76      547.33     14.54 o 
  -5   2  24      205.32      213.32      8.75 o 
  -4   2  24     1638.83     1719.96     25.87 o 
  -3   2  24      122.46      114.65      7.09 o 
  -2   2  24      727.93      750.81     14.30 o 
  -1   2  24       38.79       38.40      4.82 o 
   0   2  24       30.93       35.69      5.23 o 
   1   2  24      580.91      553.17     13.15 o 
   2   2  24      196.90      205.91     10.76 o 
   3   2  24       88.66       79.46      8.30 o 
   4   2  24      933.96      907.44     29.32 o 
 -10   3  24        0.38       -6.51      6.51 o 
  -9   3  24        0.07       -9.11      9.11 o 
  -8   3  24        0.08       -4.69      4.69 o 
  -7   3  24        0.33       -2.07      4.67 o 
  -6   3  24        0.80       -4.84      6.08 o 
  -5   3  24        0.08       -8.88      8.88 o 
  -4   3  24        0.17        1.14      6.88 o 
  -3   3  24        2.10       -0.47      4.31 o 
  -2   3  24        2.95        5.06      4.47 o 
  -1   3  24        0.85       -3.94      3.94 o 
   0   3  24        0.01       -3.76      3.76 o 
   1   3  24        0.27        5.24      7.10 o 
   2   3  24        0.00       -4.83      4.83 o 
   3   3  24        0.16       -1.69      9.54 o 
  -9   4  24      164.59      162.99     10.32 o 
  -8   4  24       92.09       66.88      8.48 o 
  -7   4  24      942.72      936.10     18.08 o 
  -6   4  24      179.29      179.08      9.52 o 
  -5   4  24       41.24       36.64      5.75 o 
  -4   4  24      974.19     1032.21     20.73 o 
  -3   4  24        9.33        8.80      4.77 o 
  -2   4  24      375.31      390.18     11.89 o 
  -1   4  24       30.25       22.51      5.27 o 
   0   4  24       13.45       11.09      4.50 o 
   1   4  24        2.11       -4.55      4.63 o 
   2   4  24       31.66       32.61      8.67 o 
  -8   5  24        2.52        2.24      4.29 o 
  -7   5  24        0.78       -1.12      3.71 o 
  -6   5  24        0.59        3.32      4.11 o 
  -5   5  24        3.04        6.48      4.04 o 
  -4   5  24        0.41        3.98      3.62 o 
  -3   5  24        2.64        5.98      3.59 o 
  -2   5  24        1.16        8.10      3.71 o 
  -1   5  24        1.32        2.93      3.69 o 
   0   5  24        1.39        1.23      3.65 o 
   1   5  24        0.29        1.23      3.59 o 
  -5   6  24       21.67       26.26      6.21 o 
  -4   6  24      585.41      628.36     15.93 o 
  -3   6  24      209.24      236.72     12.96 o 
  -2   6  24      590.15      584.98     13.96 o 
  -9   1  25       11.47        9.92      6.22 o 
  -8   1  25       17.99       19.19     11.37 o 
  -7   1  25        1.49       -5.61      5.61 o 
  -6   1  25        3.30       -5.28      5.28 o 
  -5   1  25        8.41        1.50      5.58 o 
  -4   1  25       11.93       10.35      5.62 o 
  -3   1  25       27.45       33.89     11.07 o 
  -2   1  25       38.81       37.72      7.72 o 
  -1   1  25        1.08        2.63      7.17 o 
   0   1  25       13.05        8.52      6.41 o 
   1   1  25        4.07       -5.99      5.99 o 
   2   1  25       13.13        3.20      6.05 o 
  -9   2  25       56.22       55.26      6.53 o 
  -8   2  25       74.50       66.17      7.28 o 
  -7   2  25        0.16       -4.94      4.94 o 
  -6   2  25        0.54       -4.46      4.46 o 
  -5   2  25       11.63        1.78      4.79 o 
  -4   2  25      105.45       92.34      7.76 o 
  -3   2  25       69.55       76.16      7.14 o 
  -2   2  25        1.45       -0.83      4.62 o 
  -1   2  25        2.98       -1.86      4.91 o 
   0   2  25        2.59       -0.33      7.90 o 
   1   2  25        1.82        7.87      7.68 o 
   2   2  25        6.98       -7.30      7.30 o 
  -8   3  25        1.49       -4.79      4.79 o 
  -7   3  25       17.00       11.56      5.52 o 
  -6   3  25       20.53        9.83      8.68 o 
  -5   3  25       51.87       44.15      6.77 o 
  -4   3  25       32.48       34.00      7.49 o 
  -3   3  25        0.05       -4.34      4.34 o 
  -2   3  25       11.87        9.70      4.89 o 
  -1   3  25       36.66       23.19      6.31 o 
   0   3  25        0.00       -1.15     11.88 o 
   1   3  25       40.53       24.38      6.03 o 
  -7   4  25       18.57       14.69     10.79 o 
  -6   4  25       27.59       12.61      8.07 o 
  -5   4  25        7.80        2.36      5.03 o 
  -4   4  25       43.98       47.77      6.14 o 
  -3   4  25        6.37       -1.75      4.36 o 
  -2   4  25       37.74       36.16      5.84 o 
  -1   4  25        0.05       -2.72      4.18 o 
   0   4  25        0.54        5.99      5.47 o 
  -4   5  25      145.35      142.91      8.25 o 
  -3   5  25       28.29       19.39      4.56 o 
  -8   0  26        6.06       -9.94      9.94 o 
  -7   0  26        2.89       -7.69      7.69 o 
  -6   0  26        0.53      -14.17     14.17 o 
  -5   0  26        0.00       -8.29      8.29 o 
  -4   0  26        0.14       -7.56      7.90 o 
  -3   0  26        0.02       -2.95     11.15 o 
  -2   0  26        0.08       18.82     11.98 o 
  -1   0  26        2.49       -6.39     10.56 o 
   0   0  26        0.01        6.81     11.20 o 
  -8   1  26      177.10      213.00     25.64 o 
  -7   1  26       13.35        7.58      6.83 o 
  -6   1  26      240.38      255.63     11.52 o 
  -5   1  26      929.41      911.37     20.14 o 
  -4   1  26     1536.62     1542.49     31.93 o 
  -3   1  26      695.23      748.74     27.54 o 
  -2   1  26     2468.10     2555.68     76.48 o 
  -1   1  26     1644.38     1694.05     40.47 o 
   0   1  26       75.41       71.58     17.91 o 
  -7   2  26        0.28       -6.79      6.79 o 
  -6   2  26        0.00      -10.87     10.87 o 
  -5   2  26        0.07       -6.89      6.89 o 
  -4   2  26        0.20        3.58      7.75 o 
  -3   2  26        0.30       -6.30     10.98 o 
  -2   2  26        0.01       -0.15     11.69 o 
  -1   2  26        0.15       12.43     12.17 o 
  -6   3  26        3.76      -11.51     11.51 o 
  -5   3  26      262.94      248.45     11.74 o 
  -4   3  26     1965.48     2057.87     39.26 o 
  -3   3  26      201.11      210.15     10.88 o 
  -2   3  26      525.34      528.76     21.22 o 
                                                 
